# Supplementary material for: Site-Directed Mutagenesis of the Carotenoid Isomerase Gene BnaCRTISO Alters the Color of Petals and Leaves in Brassica napus L
Source: Front Plant Sci. 2022 Feb 10;13:801456. doi: 10.3389/fpls.2022.801456 (PMC8866652; doi:10.3389/fpls.2022.801456)
Supplement: Supplementary file 2 [file Data_Sheet_2.xlsx]

## Sheet: Table S1
Table S1 Primers used in the present study for construct preparation, transgenic detection and mutation analysis.
Primers	Sequences (5' to 3')	Purpose
CRTISO-1	GAAGAACTGATTAGGTTTGGTAC	Cloning of Bna.CRTISO gene
CRTISO-3	TGATGGAGAATTGATTAGGTTCC
CRTISO-4	AGCTTTGTGTCCTGTAACGC
CRTISO-5	GCGAGTGTCCTTAACCAAC
CRTISO-6	TATATGTCGACCATCTGGAGCC
CRTISO-7	GAGAAGGAAGGGATTCTTGGATTC
CRTISO-11	GTTGTATTAAACGGCATGCCT	Bna.CRTISO gene expression analysis
CRTISO-12	TGGGCTCAGTTCATCTATTACG
CRTISO-13	CCTGGTCTCAGTTCATCTATTACT
CRTISO-14	GTGTTAAACGGCATGCCC
CRTISO-15	cgactctagaactagttaattaaATGAATCTCTGTCTCCACAATCC	Subcellular localization analysis
CRTISO-16	cgggccccccctcgaggcgcgccACGCGAGTGTCCTTAACCAACC
CRTISO-18	cgactctagaactagttaattaaATGAATCTCTGTCTCCGCAACC
CRTISO-19	cgggccccccctcgaggcgcgccATGCGAGTGTCCTTAACCAACCA
PSH56T1-F	gtcaGCTGCGATCAGCACACGTTA	Construction for Bna.CRTISO targeting
PSH56T1-R	aaacTAACGTGTGCTGATCGCAGC
PSH56T2-F	gtcACGAAGAGAGAAAGTGGAGG
PSH56T2-R	aaaCCTCCACTTTCTCTCTTCG
PB-L	GCGCGCGGTCTCGCTCGACTAGTATGG	Transgenic positive detection
PB-R	GCGCGCGGTCTCTACCGACGCGTATCC
PSH56-1	ggagtgagtacggtgtgcCAAAGGACACAACACAGTGACG	Bna.CRTISO editing test
PSH56-2	gagttggatgctggatggTAGCTGAGTCGCCGCAAC
BnaA06g21380D-F	GTTGCTCTCAAGGAAGACCTTG	Off-target site amplification
BnaA06g21380D-R	CCTCCGACTCGAGGCAG
BnaC03g52190D-F	CCCTCTGACTCGAGGCAA
BnaC03g52190D-R	CGTAGCTCTCAAGGAAGACCTAT
BnaC03g61840D-F	GCTTGACATCCTTCTCTTGTAGC
BnaC03g61840D-R	CATATCAGTGTACCTGGTGATTGG
BnaA09g48250D-F	CAACTTCACATGAAGTGCATCC
BnaA09g48250D-R	CAATGTAATGTCACTATGGGACAAA
BnaC03g38150D-F	GCAATGATGACGTCACCATCT
BnaC03g38150D-R	TGCGACATTAACGGTCTTAGC
BnaC02g12870D-F	ACTCTTTCTTTCCACCAGATACTG
BnaC02g12870D-R	TGAAGAGCATGTGTGTCGG
BnaA05g24180D-F	CATCTTCTTCCTCGTCGGTATC
BnaA05g24180D-R	CATTCGGTCTCTGCTTCTGT
AO4-A10F	GAAGTGCGTTAATGGTGGTG	qRT-PCR Validation
AO4-A10R	TCTAAGTACTTCTCAACGCTGTC
BCH2-C02F	CCATTGCCAATGTCCCTTATC
BCH2-C02R	TCCTCCCACTTCTTCCATTG
CCD4-C01F	AGAGTCGAAGTTTCTCGTGATG
CCD4-C01R	AGCTTATTAAGGTCACTCTCCTTC
CCD8-C01F	CTTACCCGACGCTAGGATTG
CCD8-C01R	CAAAGGGTTGATGCTGCAC
NCED2-A01F	CTTCAGATTATTGACGCCGTTG
NCED2-A01R	GAGTTCACTTGCATCCACAAAC
NCED2-C01F	GACGGTGGAGATAATGAAGATGAT
NCED2-C01R	GTCGGTAGTTTGATCGTAGCTT
NCED2-A03F	CGGCGAGAAGTACGGTG
NCED2-A03R	CGTCGTGAACGTGAGAGAATA
BCH2-C02F2	GGTGTACCATATGGCCTGTTTC
BCH2-C02R2	GAGGTGGAACCCTTGTTGTATAAT
cPT1-A06F	ACAAGGCGGATAGGGATGT
cPT1-A06R	CGTCTCTCCTGAACTCCTGAT
SPS2-C05F	GAAGAAGCGATTGAAATGGTTAGA
SPS2-C05R	CAATTCAAGTTCTTCAAAGCAAGT
BnZEP-7	TGGATCTTCGAAGTGAACATGG
BnZEP-8	ACCTTGACCTTAAACGCCG
BnZEP-5	AGCTTTCGTCTTGATGGATCTT
BnZEP-6	GGAAGTTTGGTGTCACCCTAT
PSY-A02F	CTTGGCCCTTGGTATAGCT
PSY-A02R	GCCTGAGCTAGTTCATCTTGG
BnaC03g19900D-F	GATACGGTGGTGGCAGTG
BnaC03g19900D-R	CCACCATGTCCAGATCCAG
BnaAnng41830D-F	CTACGGGCGAGATTTCAGTAG
BnaAnng41830D-R	GGATCTGGAGCTATGGTACAAG
BnaC05g16290D-F	GGTGGGTCGGAGTCAGAC
BnaC05g16290D-R	CGTCACCGGAGCTTAAAGAC
BnaA07g23090D-F	GGGAAGAGACAGAAGGGTTG
BnaA07g23090D-R	CCTCAAAGACACTGCTTCCT
BnaA10g04950D-F	GTGGTTCCGCTTGCAAAT
BnaA10g04950D-R	CAGTTGTCTCCACAGCTACA
BnaA03g54880D-F	CACCACCACCGAGACTC
BnaA03g54880D-R	CGCATTTGCAGGCATCA
BnaC04g39280D-F	GCAGAGATTCTCCAGTCTTTCC
BnaC04g39280D-R	TACCTTATTTCCACAAGCCTCAC
BnaA01g10750D-F	AGGAGAGGTGTATGGAAGGATG
BnaA01g10750D-R	TTCGCAATTGGCAAGGTAGG
BnaC03g21850D-F	TCAACGAGAGCATTTGTCTTCAG
BnaC03g21850D-R	AACCGAAGCATTCATACCGC
BnaC02g06990D-F	GTCTTCACGAGAGATGGATTCG
BnaC02g06990D-R	CTCTCAGAGACAGCTTGATGG
BnaA05g08660D-F	GTTTGCGTTAACGGGCAT
BnaA05g08660D-R	CATCACTATCATCATCTTCTTCACC
BnPAL2-F1	ACACCGTAACTGTCAGTACCTTT
BnPAL2-R1	ACAAGTCGCGGCGATCT
BnC4H-F1	GAGTATAACTATGGAGATTTCATCCCTATCCT
BnC4H-R1	TGGATCTCAGGATGGTTCACTAGCTC
Bn4CL3-F1	ACCACTCCATTGCGGAT
Bn4CL3-R1	GAAGACCTTGTGCAATCTCTTG
BnTT4-F1	GACTACTACTTCCGCATCACCAACAG
BnTT4-R1	AGCTGGTAGTCAGCACCAGGCATGTC
BnTT5-F2	AAGAGTCGATTGGAGGAAGC
BnTT5-R2	TTTCTTCCGGCGTTCAGT
BnTT7-F1	GCCAATTTCGCTAGCCGACCACC
BnTT7-R1	GCCGTCCGATCATCTCTCGTCC

## Sheet: Table S2
Table S2 Genotypic analysis of BnaCRTISO mutants in T0 generations.
Plant ID	Generation	Positive	Genotype at targets of BnCRTISO.A09		Genotype at targets of BnCRTISO.C08		Color of flower
			S1	S2	S1	S2
CRTISO-1	T0	Y	WT	Hetero(-19bp)	WT	biallelic(-5bp,+A)	Yellow
CRTISO-3	T0	Y	WT	chimeric	WT	Hetero(-5bp,+A)	Yellow
CRTISO-4	T0	Y	WT	biallelic(-7bp,-5bp)	WT	Homo (+A)	Creamy white
CRTISO-5	T0	/	Hetero(+T)	Hetero(-19bp)	WT	biallelic(-5bp,+A)	/
CRTISO-6	T0	Y	Hetero(+T)	Hetero(-19bp)	WT	biallelic(-5bp,+A)	Yellow
CRTISO-7	T0	Y	WT	Hetero(-19bp)	WT	biallelic(-5bp,+A)	Yellow
CRTISO-9	T0	Y	biallelic(+T,+G)	Hetero(-10bp)	Homo (+T)	Hetero(-5bp)	Creamy white
CRTISO-11	T0	Y	WT	WT	WT	Hetero(-5bp)	Yellow
CRTISO-13	T0	Y	WT	Hetero(-7bp)	WT	WT	Yellow
CRTISO-16	T0	Y	WT	Hetero(-G)	WT	Homo (+T)	Yellow
CRTISO-17	T0	Y	WT	chimeric	WT	chimeric	Yellow
CRTISO-18	T0	Y	WT	Hetero(-G)	WT	Homo (+T)	Yellow
CRTISO-19	T0	Y	biallelic(-GG,-164bp)		Homo (-C)	Homo (-4bp)	Creamy white
CRTISO-20	T0	Y	WT	Hetero(-19bp)	WT	biallelic(-5bp,+A)	Yellow
CRTISO-21	T0	Y	WT	Homo (-GG)	WT	WT	Yellow
CRTISO-23	T0	Y	WT	Hetero(-19bp)	WT	biallelic(-5bp,+A)	Yellow
CRTISO-25	T0	Y	WT	Homo (-7bp)	WT	biallelic(-7bp,-A)	Creamy white
CRTISO-26	T0	Y	WT	Hetero(-7bp)	WT	WT	Yellow
CRTISO-27	T0	Y	WT	WT	WT	chimeric	Yellow
CRTISO-28	T0	Y	WT	WT	WT	Hetero(+T)	Yellow
CRTISO-31	T0	Y	WT	biallelic(-17bp,-5bp)	WT	biallelic(-5bp,-GG)	Creamy white
CRTISO-33	T0	Y	WT	WT	WT	WT	Yellow
CRTISO-34	T0	Y	WT	Hetero(-7bp)	WT	WT	Yellow
CRTISO-36	T0	Y	WT	Hetero(+T)	Hetero(-C)	biallelic(-5bp,+T)	Creamy white
CRTISO-38	T0	/	WT	biallelic(-17bp,-5bp)	WT	Homo (-5bp)	Creamy white
CRTISO-39	T0	/	WT	biallelic(-17bp,-5bp)	Hetero(+C)	Hetero(+G)	Yellow
CRTISO-41	T0	/	WT	chimeric	WT	chimeric	Yellow
CRTISO-42	T0	/	WT	chimeric	WT	chimeric	Yellow
CRTISO-43	T0	/	biallelic(-A,-164bp)		WT	biallelic(-9bp,-G)	Light yellow
CRTISO-45	T0	/	biallelic(-A,-164bp)		WT	Hetero(-G)	Yellow
CRTISO-46	T0	/	WT	biallelic(-17bp,-5bp)	WT	biallelic(-5bp,-GG)	Creamy white
CRTISO-48	T0	/	biallelic(-A,-164bp)		WT	biallelic(-9bp,-G)	Light yellow
CRTISO-49	T0	Y	WT	biallelic(-17bp,-5bp)	WT	Homo (-5bp)	Creamy white
CRTISO-50	T0	Y	WT	Hetero(-5bp)	WT	biallelic(+T,+G)	Yellow
CRTISO-52	T0	Y	WT	Hetero(-10bp)	Homo (+T)	Hetero(-5bp)	Yellow
CRTISO-54	T0	Y	WT	Hetero(-10bp)	Homo (+T)	WT	Yellow
CRTISO-56	T0	Y	WT	biallelic(-7bp,-5bp)	Hetero(-C)	Hetero(-G)	Yellow
CRTISO-61	T0	Y	WT	Hetero(-7bp)	WT	WT	Yellow
CRTISO-62	T0	Y	WT	chimeric	WT	chimeric	Yellow
CRTISO-63	T0	Y	WT	Hetero(-10bp)	Homo (+T)	WT	Yellow
CRTISO-64	T0	Y	biallelic(-7bp,+A)	biallelic(-23bp,-10bp)	/	/	Creamy white
CRTISO-65	T0	Y	biallelic(-7bp,+A)	biallelic(-23bp,-10bp)	/	/	Yellow
CRTISO-66	T0	Y	WT	biallelic(-17bp,-5bp)	Homo (+C)	Homo (-5bp)	Creamy white
CRTISO-67	T0	Y	WT	biallelic(-17bp,-5bp)	Hetero(+C)	biallelic(-5bp,+T)	Creamy white
CRTISO-68	T0	Y	Hetero(-A)	biallelic(-17bp,-5bp)	Hetero(+C)	Homo (+G)	Creamy white
CRTISO-71	T0	Y	WT	chimeric	WT	chimeric	Yellow
CRTISO-72	T0	Y	WT	biallelic(-17bp,-10bp)	WT	Homo (+T)	Creamy white
CRTISO-73	T0	Y	WT	biallelic(-7bp,-5bp)	WT	chimeric	Yellow
CRTISO-74	T0	Y	WT	biallelic(-7bp,-5bp)	/	/	Creamy white
CRTISO-75	T0	Y	WT	biallelic(-17bp,-5bp)	WT	biallelic(-5bp,-GG)	Creamy white
CRTISO-76	T0	Y	WT	biallelic(-17bp,-5bp)	WT	biallelic(-5bp,-GG)	Creamy white
CRTISO-79	T0	Y	WT	Hetero(+T)	WT	chimeric	Yellow
CRTISO-81	T0	Y	biallelic(+T,-164bp)		WT	Homo (-5bp)	Creamy white
CRTISO-82	T0	Y	WT	biallelic(-17bp,-5bp)	WT	biallelic(-5bp,-GG)	Creamy white
CRTISO-83	T0	Y	WT	biallelic(-17bp,-5bp)	WT	Homo (-5bp)	Creamy white
CRTISO-84	T0	Y	WT	biallelic(-17bp,-5bp)	WT	biallelic(-5bp,-GG)	Creamy white
CRTISO-85	T0	Y	WT	biallelic(-17bp,-5bp)	WT	Homo (-5bp)	Creamy white
CRTISO-86	T0	Y	WT	biallelic(-17bp,-5bp)	WT	Homo (-5bp)	Creamy white
CRTISO-88	T0	Y	WT	chimeric	WT	chimeric	Yellow
CRTISO-89	T0	Y	Hetero(-4bp)	biallelic(-20bp,-1bp)	WT	Hetero(-5bp)	Yellow
CRTISO-90	T0	Y	WT	Hetero(+T)	WT	Hetero(-5bp)	Yellow
CRTISO-91	T0	Y	WT	biallelic(-10bp,+T)	Hetero(-A)	biallelic(-G,-117bp)	Creamy white
CRTISO-92	T0	Y	WT	chimeric	WT	chimeric	Yellow
CRTISO-93	T0	/	WT	Hetero(-5bp)	WT	Hetero(-5bp)	Yellow
CRTISO-94	T0	/	Hetero(+A)	biallelic(-GG,+A)	biallelic(-5bp,-180bp)		Creamy white
CRTISO-95	T0	/	WT	Homo (-10bp)	Homo (+T)	biallelic(+G,-4bp)	Creamy white
CRTISO-96	T0	/	WT	Homo (-10bp)	Homo (+T)	Homo (+G)	Creamy white
CRTISO-97	T0	/	Hetero(+A)	biallelic(-GG,+A)	Homo (-180bp)		Creamy white
CRTISO-98	T0	/	WT	Homo (+T)	Homo (+C)	biallelic(-5bp,-AA)	Creamy white
CRTISO-99	T0	/	WT	biallelic(+T,+A)	WT	biallelic(-5bp,+T)	Creamy white
CRTISO-103	T0	/	WT	Homo (-GG)	WT	WT	Yellow
CRTISO-105	T0	/	WT	Homo (+C)	WT	Homo (+A)	/
Hetero, heterozygous; Homo, homozygous; WT, wild type. “−” and “+” indicate the deletion and insertion of the indicated number of nucleotides or nucleotides, respectively; All other targets are wild type except indicated target.

## Sheet: Table S3
Table S3 The quality control of RNA-seq data.
Samples	Total HQ clean reads	Total clean nucleotides basses (G)	Q20	GC (%)	Mapped reads (%)	Uniquely mapped reads (%)
J9707_1	47271214	7.09069	0.999559	48	0.8237	0.7184
J9707_2	38290859	5.74363	0.999634	48	0.8535	0.6777
J9707_3	35704096	5.35562	0.999467	47	0.8328	0.6883
crtiso_1	38718819	5.80783	0.999508	46	0.847	0.6964
crtiso_2	37840749	5.67612	0.999497	46	0.8814	0.7345
crtiso_3	45765947	6.8649	0.999561	47	0.8777	0.7434
Total	243591684	36.5388
Average	40598614	6.0898	0.999538	47	0.852683	0.709783

## Sheet: Table S4
Table S4 DEGs in BnaCRTISO mutant (crtiso) and WT petal. Log2FC represents log2 fold change (crtiso/WT) in feature counts at each stage.
Gene_id	readcount_crtiso	readcount_WT	A. thaliana homologue	log2FC (crtiso/WT)	padj	up-/down- regulated in crtiso
BnaA01g00070D	81.6667	24	AT4G40090.1	1.71488	0.0010935	up
BnaA01g00990D	614.333	284	AT4G36860.1	1.05362	0.000195579	up
BnaA01g01520D	82	28.3333	AT4G36080.1	1.48462	0.00015394	up
BnaA01g02460D	84	26	AT4G34710.2	1.67684	0.000284153	up
BnaA01g04120D	38.6667	6.33333	AT4G32830.1	2.01203	7.07361e-06	up
BnaA01g04130D	197.333	59	AT4G32820.2	1.49896	2.66862e-06	up
BnaA01g04380D	74	34.6667	AT4G32620.2	1.03372	0.00251126	up
BnaA01g04390D	170.667	52.6667	AT4G32620.1	1.51969	6.73223e-06	up
BnaA01g04670D	347.333	159.667	AT4G32300.1	1.10532	1.89839e-05	up
BnaA01g04750D	1708.33	742.333	AT4G32190.1	1.1767	1.16592e-05	up
BnaA01g05190D	48.6667	12	AT4G38860.1	1.95772	0.00211565	up
BnaA01g05510D	377.667	138.333	AT4G39420.2	1.39025	2.95733e-08	up
BnaA01g06120D	334	118.333	AT4G31000.1	1.37825	3.9225e-05	up
BnaA01g06370D	198.667	71	AT4G30700.1	1.43622	0.00040022	up
BnaA01g06730D	307.667	118.333	AT1G65310.1	1.32407	0.000447735	up
BnaA01g06850D	177.333	76.6667	AT4G30160.2	1.05959	0.00103479	up
BnaA01g07190D	217	90.3333	AT4G29790.1	1.0115	0.000669335	up
BnaA01g07830D	271.667	122.333	AT4G29060.1	1.0788	0.000158406	up
BnaA01g09430D	21.6667	1.33333	AT4G18600.1	3.73165	0.000462182	up
BnaA01g12560D	209.333	97.6667	AT4G22910.1	1.07944	0.000530069	up
BnaA01g15650D	401.667	170	AT4G26540.1	1.1724	5.99385e-05	up
BnaA01g16280D	582.667	225.333	AT4G27240.1	1.21373	7.93553e-06	up
BnaA01g16420D	471	151.333	AT4G27430.2	1.6142	0.000294036	up
BnaA01g18730D	191.333	61	AT4G15180.1	1.49229	0.000424862	up
BnaA01g18970D	39	11.6667	AT4G14760.1	2.15774	0.000840286	up
BnaA01g20680D	9.66667	2	AT3G49160.1	2.80718	0.00319881	up
BnaA01g21690D	48	10.6667	AT1G58250.2	1.90377	0.000209228	up
BnaA01g22110D	718.333	292.667	AT1G60010.1	1.28715	8.48533e-05	up
BnaA01g22600D	88.3333	21	AT1G61380.1	1.91915	0.00156808	up
BnaA01g23820D	1803.67	736.667	AT3G23450.1	1.33828	1.73952e-07	up
BnaA01g25130D	35	6	AT1G20850.1	2.74304	0.00164445	up
BnaA01g28910D	5	2	AT1G52930.1	4.49021	1.84101e-06	up
BnaA01g30150D	390.333	150	AT3G12980.1	1.23991	0.000315913	up
BnaA01g36620D	950.667	433	AT3G22380.2	1.05638	0.000100867	up
BnaA01g37150D	187	86.6667	AT3G13690.1	1.02883	0.00227545	up
BnaA02g00210D	197.333	78.6667	AT5G09860.1	1.30356	1.22499e-05	up
BnaA02g00220D	614.333	201.667	AT5G09880.1	1.49843	1.91345e-05	up
BnaA02g00450D	800.333	214	AT5G10290.1	1.81479	1.32391e-09	up
BnaA02g00620D	180	59.6667	AT5G10630.2	1.45594	0.000123871	up
BnaA02g00770D	52	11.3333	AT5G10900.1	1.87034	0.000890879	up
BnaA02g01030D	131	45.3333	AT5G11530.1	1.25618	0.00195084	up
BnaA02g01070D	434	177.333	AT5G11580.1	1.203	0.000524505	up
BnaA02g01100D	368	105.333	AT5G12050.1	1.60319	0.00102154	up
BnaA02g01150D	593.333	214.667	AT5G12170.2	1.36862	0.000288677	up
BnaA02g01230D	107	25.3333	AT5G12350.1	1.87964	1.42987e-05	up
BnaA02g01250D	532	124	AT5G12400.1	2.02568	1.62525e-10	up
BnaA02g01310D	650.333	187	AT5G12930.1	1.7964	0.00225286	up
BnaA02g01370D	262.333	73	AT5G13010.1	1.75414	9.02943e-09	up
BnaA02g01720D	208	77	AT5G13570.1	1.25239	0.000111944	up
BnaA02g01730D	226.333	50	AT5G13590.1	2.05237	1.17914e-07	up
BnaA02g02270D	358.333	94.3333	AT5G14720.1	1.86705	3.38562e-08	up
BnaA02g02660D	239.667	66	AT5G15540.1	1.73284	0.00010493	up
BnaA02g03020D	105.333	34.6667	AT5G16210.1	1.46256	0.000269259	up
BnaA02g03880D	72	24.6667	AT5G18030.1	1.55619	0.000230153	up
BnaA02g03890D	184	71.3333	AT5G18030.1	1.44697	0.00254273	up
BnaA02g04200D	214.667	83	AT5G19390.2	1.29331	0.00146949	up
BnaA02g04210D	396.333	153.667	AT5G19400.2	1.30035	0.000150077	up
BnaA02g04890D	382	158.667	AT5G20490.1	1.31198	0.0012712	up
BnaA02g05070D	2092.33	744.667	AT5G20730.2	1.37894	1.24347e-06	up
BnaA02g05770D	644	197.667	AT5G22620.2	1.62925	0.000112577	up
BnaA02g05910D	152.333	50	AT5G22760.1	1.679	0.000105204	up
BnaA02g06580D	109	43.3333	AT5G60020.1	1.18083	0.00116097	up
BnaA02g06940D	0	0	AT5G59670.1	2.40823	2.23064e-05	up
BnaA02g07840D	1083	416.667	AT5G58140.1	1.25357	0.000200101	up
BnaA02g09140D	260.333	81.3333	AT5G55300.1	1.77416	2.50549e-06	up
BnaA02g09280D	130	40	AT5G55100.2	1.7089	0.000507333	up
BnaA02g17830D	3.33333	0	AT1G76890.2	1.49384	0.000487336	up
BnaA02g20120D	242	93	AT1G64790.1	1.41139	1.2856e-06	up
BnaA02g20890D	672.667	138	AT4G03110.1	2.22573	7.98852e-10	up
BnaA02g21790D	42.6667	12.6667	AT4G11210.1	2.08447	0.00143776	up
BnaA02g32100D	325.333	120.667	AT5G25240.1	1.40493	2.78943e-06	up
BnaA02g32230D	51.6667	1.66667	AT5G24970.1	3.80038	3.95558e-05	up
BnaA02g32710D	42.6667	9.33333	AT1G59620.1	2.10057	0.0020518	up
BnaA02g33110D	116.667	58	AT5G61980.1	1.33179	0.00262104	up
BnaA02g35000D	1311	600	AT5G11710.1	1.01107	1.20171e-05	up
BnaA02g35410D	2508.33	1024.33	AT5G55930.1	1.22921	2.92787e-06	up
BnaA02g35620D	42	11.3333	AT1G72220.1	2.40485	0.00283366	up
BnaA03g00870D	4859	2161.33	AT5G03380.1	1.03994	0.00127463	up
BnaA03g01740D	116.333	43	AT5G05740.2	1.31356	0.000436809	up
BnaA03g03480D	290	136.333	AT5G11700.2	1.11386	0.000243205	up
BnaA03g03760D	114	43	AT5G12050.1	1.60871	0.00124188	up
BnaA03g03960D	176.333	79	AT5G12400.1	1.08712	0.00262618	up
BnaA03g04390D	118	45.3333	AT5G13530.1	1.56841	4.75387e-05	up
BnaA03g04410D	43	8	AT5G13550.1	2.19324	0.00113428	up
BnaA03g05160D	339.333	140	AT5G15020.2	1.10577	0.000640842	up
BnaA03g05900D	211.333	92.3333	AT5G16270.1	1.07675	0.00274207	up
BnaA03g06150D	214.667	66.3333	AT5G16680.1	1.53746	2.62488e-06	up
BnaA03g06160D	41.6667	13.6667	AT5G16730.1	2.17641	0.000552878	up
BnaA03g06780D	475.667	155.333	AT5G17910.2	1.46055	3.42896e-07	up
BnaA03g06810D	969	401.333	AT5G18030.1	1.33015	0.00296005	up
BnaA03g06820D	119.667	49	AT5G18030.1	1.42985	0.00220398	up
BnaA03g06850D	1046.67	407.333	AT5G18020.1	1.29083	0.0020542	up
BnaA03g06870D	312	57	AT5G18070.1	2.37834	1.74023e-06	up
BnaA03g07580D	178	82.3333	AT5G19420.2	1.14769	0.000156863	up
BnaA03g08080D	1385.33	688.333	AT5G20790.1	1.02955	0.00012074	up
BnaA03g09100D	339.333	127	AT5G60170.2	1.31838	0.000765034	up
BnaA03g11010D	197.333	70.3333	AT5G56240.2	1.39804	7.7566e-06	up
BnaA03g12260D	224.667	92.6667	AT5G53440.1	1.14579	0.000291274	up
BnaA03g12270D	311.333	140	AT5G53390.1	1.04225	0.00153524	up
BnaA03g13670D	1135	496	AT2G30050.1	1.28899	4.72435e-07	up
BnaA03g15980D	191.667	76.6667	AT2G34730.1	1.24341	8.78053e-05	up
BnaA03g16210D	270	81.3333	AT2G35630.1	1.59792	9.22766e-06	up
BnaA03g17720D	99.3333	11.3333	AT2G38310.1	2.91167	3.5431e-06	up
BnaA03g18330D	286.667	69.3333	AT2G28290.1	2.19815	6.41096e-08	up
BnaA03g18500D	103.667	35.6667	AT2G39260.1	1.73597	2.54353e-05	up
BnaA03g19090D	656.333	199.333	AT2G40480.1	1.66408	9.728e-09	up
BnaA03g19520D	496	188.667	AT2G41540.3	1.23371	8.0511e-07	up
BnaA03g19550D	149	57.6667	AT2G41680.1	1.15659	0.00282775	up
BnaA03g20190D	585	308	AT2G43340.1	1.02232	0.000788586	up
BnaA03g21230D	229.333	83.3333	AT2G46020.2	1.40583	1.02074e-05	up
BnaA03g21460D	91.6667	26.6667	AT2G46500.2	1.61162	0.000752846	up
BnaA03g21590D	39.3333	3.66667	AT2G47040.1	3.30189	0.00048073	up
BnaA03g22840D	49.3333	14.6667	AT2G25730.2	1.36344	0.000830603	up
BnaA03g22950D	107	42.3333	AT2G24690.1	1.31377	0.00106011	up
BnaA03g23580D	401	188	AT4G07960.1	1.03424	0.00211355	up
BnaA03g25140D	784.667	285	AT4G12510.1	1.28334	1.80121e-05	up
BnaA03g25150D	672	225	AT4G12510.1	1.51631	0.0017761	up
BnaA03g25580D	292	55.3333	AT4G04830.1	2.00779	2.13356e-05	up
BnaA03g25830D	1532.67	345.333	AT3G20130.2	2.22591	8.26789e-09	up
BnaA03g25850D	2908	1034	AT3G20100.1	1.50263	1.8308e-07	up
BnaA03g25960D	565.667	263.333	AT4G02880.1	1.0399	8.79252e-05	up
BnaA03g26540D	193.333	94	AT4G01800.1	1.03972	0.00288145	up
BnaA03g27110D	152	53	AT4G00450.1	1.3791	0.000321496	up
BnaA03g27420D	876	334.667	AT3G01550.1	1.36059	1.10311e-06	up
BnaA03g27980D	203.667	80.6667	AT3G02550.1	1.27543	0.000208858	up
BnaA03g29220D	32	6.33333	AT3G05900.1	2.39872	0.00165802	up
BnaA03g29360D	106.333	35.6667	AT3G06290.1	1.51362	0.000117456	up
BnaA03g32770D	599.333	234.333	AT3G13330.1	1.43667	2.88009e-06	up
BnaA03g33240D	213	42.6667	AT3G14172.1	2.3243	5.1687e-05	up
BnaA03g33740D	256	120	AT3G15120.1	1.04341	0.000208439	up
BnaA03g33930D	314.667	106	AT3G15540.1	1.44684	1.60613e-05	up
BnaA03g36630D	669	308	AT3G22380.2	1.05982	0.000117311	up
BnaA03g36640D	352.667	116.333	AT3G22420.1	1.59999	1.53814e-08	up
BnaA03g39240D	1647.33	662	AT2G16720.1	1.2354	1.96839e-06	up
BnaA03g39600D	482	154.667	AT5G23110.1	1.54227	9.79538e-06	up
BnaA03g40330D	85.6667	20	AT5G61560.2	2.11823	0.000724869	up
BnaA03g43530D	445.667	154.333	AT4G18010.2	1.43242	1.08828e-07	up
BnaA03g44000D	769.333	344.333	AT4G19380.1	1.19057	0.00257727	up
BnaA03g44180D	144.667	33.3333	AT4G19690.2	2.38402	5.94608e-09	up
BnaA03g45950D	495.667	145	AT4G23400.1	1.69478	5.50867e-09	up
BnaA03g46220D	617.333	190.333	AT4G23740.1	1.69183	4.85692e-06	up
BnaA03g46840D	306	141.667	AT4G24680.1	1.07726	0.000390876	up
BnaA03g47120D	41.6667	3	AT4G25090.1	4.06228	2.1063e-06	up
BnaA03g49750D	75.3333	14.3333	AT4G29790.1	2.57871	1.19117e-05	up
BnaA03g49940D	20.6667	6	AT2G03150.1	1.57362	0.000575342	up
BnaA03g50730D	72.3333	21.6667	AT3G48000.1	1.60765	0.00232251	up
BnaA03g51240D	260.333	99.3333	AT4G31020.1	1.29594	0.000742903	up
BnaA03g52940D	3259.67	1412.67	AT4G34610.2	1.1753	1.42826e-06	up
BnaA03g53460D	1230.33	404.667	AT4G36540.2	1.5397	0.000255041	up
BnaA03g54900D	113.667	43	AT5G02310.1	1.33579	0.000245662	up
BnaA04g01310D	792.333	382.667	AT3G60240.2	1.03464	2.13408e-05	up
BnaA04g06290D	737.667	333	AT4G14070.1	1.14047	0.000935797	up
BnaA04g07080D	143.333	44.6667	AT3G24870.1	1.4962	9.93e-05	up
BnaA04g07390D	2110.33	670	AT5G35570.1	1.54488	1.13832e-06	up
BnaA04g09200D	537	245.333	AT5G39380.1	1.0559	0.000132487	up
BnaA04g12570D	3074.67	1247.67	AT2G21940.4	1.14679	9.83346e-05	up
BnaA04g12890D	134	65.6667	AT2G22430.1	1.15512	0.00303263	up
BnaA04g14850D	40.3333	13.6667	AT2G25320.1	1.57078	0.00239124	up
BnaA04g15060D	546	217.667	AT2G25660.1	1.27268	3.68879e-05	up
BnaA04g15530D	62	27.3333	AT2G26980.4	1.20096	0.00162884	up
BnaA04g16020D	354	164.667	AT2G27770.1	1.05913	0.00324407	up
BnaA04g18070D	27	10.3333	AT1G80070.1	1.33268	0.00166955	up
BnaA04g20680D	31.6667	0	AT2G35660.1	7.40141	7.20392e-08	up
BnaA04g21960D	429.667	58.6667	AT2G38310.1	2.46673	1.58957e-08	up
BnaA04g23980D	222	79.6667	AT2G41510.1	1.51383	4.19675e-05	up
BnaA04g25980D	74	29.6667	AT2G44950.1	1.57418	0.00121186	up
BnaA04g26610D	352	146	AT2G46020.2	1.28567	4.13553e-06	up
BnaA04g26820D	128	51.6667	AT2G46870.1	1.50581	9.67914e-06	up
BnaA04g27160D	492.667	203.667	AT2G46590.2	1.18778	0.000486653	up
BnaA04g28910D	107.667	41.6667	AT2G32010.2	1.13185	0.00299546	up
BnaA05g00110D	420.333	197.333	AT2G47980.1	1.00771	3.85999e-05	up
BnaA05g00970D	197.333	76.6667	AT2G46920.2	1.39782	0.000287972	up
BnaA05g01160D	697.333	276	AT2G46710.1	1.32237	0.000438306	up
BnaA05g01270D	408	184.333	AT2G46560.1	1.05582	0.000318723	up
BnaA05g06040D	423.667	162.667	AT2G39300.2	1.28118	0.000180664	up
BnaA05g07360D	402.333	177.667	AT2G37050.1	1.09521	0.00015919	up
BnaA05g08380D	172	78	AT2G35630.1	1.08178	0.000977013	up
BnaA05g09630D	60	17.6667	AT2G34150.2	1.87423	0.000526554	up
BnaA05g10730D	759.667	220	AT2G32240.1	1.76851	9.78052e-09	up
BnaA05g11020D	1049	459.667	AT2G31960.2	1.08799	1.25445e-05	up
BnaA05g13380D	159	44.3333	AT4G15180.1	1.80585	1.01326e-05	up
BnaA05g16630D	151.667	45	AT3G23090.1	1.48826	0.000659833	up
BnaA05g16660D	67	20	AT3G23070.1	1.65196	0.00116462	up
BnaA05g17880D	72	26.3333	AT1G33400.1	1.40748	0.000652984	up
BnaA05g19170D	752.333	349	AT3G19990.1	1.0071	0.00194201	up
BnaA05g19670D	137.333	45.6667	AT3G21480.1	1.42918	0.000123988	up
BnaA05g19710D	290.667	126.333	AT3G21430.2	1.06906	0.000578739	up
BnaA05g20400D	104.667	44.6667	AT3G20540.1	1.1657	0.000381512	up
BnaA05g20800D	219.667	56	AT3G19370.3	1.87644	1.36434e-06	up
BnaA05g22930D	6888.33	3226.67	AT3G17070.1	1.04664	0.00122362	up
BnaA05g23110D	108.667	41	AT3G16785.1	1.15838	0.00181281	up
BnaA05g25080D	221.333	88.3333	AT3G14400.1	1.19416	0.000159595	up
BnaA05g25260D	523	215.333	AT3G14205.1	1.34989	7.62646e-05	up
BnaA05g25890D	38.6667	4	AT3G13400.1	3.26058	0.000175971	up
BnaA05g26370D	145	49.6667	AT3G12810.1	1.54234	0.000728812	up
BnaA05g32780D	276	121	AT3G03710.1	1.07965	0.00100524	up
BnaA05g33160D	29.6667	7.33333	AT3G04160.1	2.13021	0.0027607	up
BnaA05g33270D	233.667	101.667	AT3G02860.1	1.13065	0.00163053	up
BnaA05g33630D	360	84.3333	AT3G02260.1	2.03303	2.94747e-08	up
BnaA05g33850D	180.667	65.3333	AT3G01460.1	1.4323	3.36053e-05	up
BnaA05g34050D	58.3333	19.3333	AT3G01160.1	1.44292	0.00318291	up
BnaA05g35120D	312	154.333	AT2G32700.6	1.02347	0.00138916	up
BnaA05g35240D	669.333	297	AT2G32090.1	1.06692	0.000141822	up
BnaA05g36670D	110.667	35.6667	AT3G21320.1	1.64371	4.05135e-06	up
BnaA05g36840D	58.3333	17.6667	AT3G19670.1	1.61961	0.00298902	up
BnaA05g37270D	742	326.333	AT3G03940.1	1.09888	0.000352592	up
BnaA05g37430D	1135.67	407	AT3G04080.1	1.28438	5.15034e-06	up
BnaA06g00360D	214	97.6667	AT1G55350.4	1.02781	0.00275978	up
BnaA06g01830D	16.6667	5	AT1G52830.1	1.87621	5.07383e-06	up
BnaA06g01920D	126.667	52.3333	AT1G52160.1	1.22305	0.000513878	up
BnaA06g04520D	144	59	AT1G08060.2	1.20548	0.000330592	up
BnaA06g04660D	604.333	270	AT1G08190.1	1.16756	0.000100629	up
BnaA06g05630D	197.333	82.6667	AT1G09730.2	1.11339	0.00158871	up
BnaA06g06680D	195.333	79.3333	AT1G10870.1	1.22609	5.69897e-05	up
BnaA06g10310D	173.667	32.3333	AT1G15660.1	2.11412	7.72792e-06	up
BnaA06g11630D	214	66.6667	AT1G17340.1	1.57077	5.59813e-07	up
BnaA06g12800D	878.667	365.667	AT1G18640.2	1.19142	0.00279022	up
BnaA06g12830D	2386.67	885.333	AT1G18660.1	1.31015	1.42619e-05	up
BnaA06g14790D	150.333	30.3333	AT1G20970.1	2.22518	6.76888e-07	up
BnaA06g15410D	157	68.3333	AT1G21690.1	1.00548	0.00159645	up
BnaA06g15600D	72	18.3333	AT3G49725.1	2.06679	0.000213676	up
BnaA06g15740D	188.667	76	AT3G49601.1	1.14467	0.00172001	up
BnaA06g16100D	176.667	32.6667	AT3G49210.1	2.3712	6.92402e-11	up
BnaA06g16550D	80.3333	38	AT3G48430.1	1.46804	0.00054554	up
BnaA06g16990D	147.667	54	AT3G47890.1	1.54159	0.000124272	up
BnaA06g17130D	102.333	45.6667	AT3G43610.1	1.22255	0.00180126	up
BnaA06g20760D	175.333	67.3333	AT3G48100.1	1.17543	0.00160967	up
BnaA06g21360D	6.66667	6.66667	AT5G61910.4	1.72915	0.000671593	up
BnaA06g21390D	981.667	398	AT5G61960.2	1.20123	2.56116e-05	up
BnaA06g22170D	22	2.66667	AT1G12270.1	2.90163	0.000103117	up
BnaA06g23570D	229.333	98.6667	AT5G64580.1	1.16868	0.000235674	up
BnaA06g25470D	76	20.6667	AT2G17930.1	1.66561	0.000113269	up
BnaA06g25740D	91.6667	37.6667	AT2G17580.1	1.31738	0.00256585	up
BnaA06g25770D	231.333	53.6667	AT2G17570.1	2.06083	7.02844e-06	up
BnaA06g26170D	157.667	69.6667	AT5G23430.1	1.12827	0.00306194	up
BnaA06g26390D	14207.7	5877	AT5G23750.2	1.18865	0.000115007	up
BnaA06g26430D	461	234.667	AT5G23870.2	1.07508	0.00153638	up
BnaA06g26560D	1160.33	481	AT5G24030.1	1.29944	5.28206e-06	up
BnaA06g26640D	72	2.66667	AT5G27640.1	4.09199	6.59741e-09	up
BnaA06g26880D	209	86	AT5G24350.1	1.36718	0.00015661	up
BnaA06g27030D	306	55.3333	AT5G24580.1	2.36126	3.2021e-05	up
BnaA06g28120D	282.333	134	AT3G42790.1	1.01873	0.000291365	up
BnaA06g28310D	101.333	37.3333	AT5G26770.1	1.36411	0.00169509	up
BnaA06g29510D	47.3333	13	AT5G49430.1	2.09621	4.48602e-05	up
BnaA06g30600D	195	48.6667	AT5G47820.2	2.00804	4.81604e-06	up
BnaA06g31320D	45	4.33333	AT3G28750.1	3.07914	0.00166802	up
BnaA06g31900D	135.667	52	AT3G27700.2	1.26807	2.67657e-05	up
BnaA06g33360D	10970.3	3410.33	AT3G25830.1	1.54757	2.53794e-09	up
BnaA06g33450D	15046.7	6283.33	AT3G25690.2	1.20001	1.48624e-06	up
BnaA06g34340D	120.333	38.3333	AT2G02070.1	1.7187	0.000134056	up
BnaA06g34430D	1004	361.333	AT2G01910.1	1.41291	4.02755e-06	up
BnaA06g35320D	120	59	AT5G47690.1	1.07869	0.00250849	up
BnaA06g36470D	202.333	70.3333	AT5G43900.3	1.31901	2.55683e-05	up
BnaA06g36630D	1343.67	646.667	AT5G43630.1	1.00778	0.00203739	up
BnaA06g37420D	157.667	61.3333	AT1G52830.1	1.36283	0.00088036	up
BnaA06g39120D	512.333	196	AT3G44200.1	1.31463	5.83999e-05	up
BnaA06g40280D	130.333	37.6667	AT5G46070.1	1.82142	0.000175178	up
BnaA07g00650D	337.667	97.3333	AT2G20050.1	1.56675	2.1583e-06	up
BnaA07g01660D	325	147	AT2G18890.1	1.28337	0.000725235	up
BnaA07g03340D	19.3333	2.33333	AT2G16910.1	2.98354	0.00298772	up
BnaA07g04010D	69.6667	28.6667	AT2G15820.1	1.60225	0.0022217	up
BnaA07g04040D	275.333	104	AT2G15790.1	1.36318	0.000912688	up
BnaA07g04910D	52.6667	23.6667	AT1G17450.2	1.3296	0.00292656	up
BnaA07g05180D	186.667	66.3333	AT3G24880.1	1.42836	3.99629e-06	up
BnaA07g05800D	58.3333	9.33333	AT3G23930.1	1.89189	0.00169922	up
BnaA07g05930D	66	15	AT3G24080.2	1.83711	0.000802916	up
BnaA07g06510D	875	161.333	AT3G23530.1	2.25064	3.50723e-08	up
BnaA07g13480D	17.3333	1.66667	AT5G23820.1	3.43481	0.00168382	up
BnaA07g14920D	86	25.3333	AT5G40340.1	1.55076	0.000475613	up
BnaA07g14980D	274.333	60.6667	AT5G40450.1	2.01872	3.48624e-05	up
BnaA07g16690D	323	130	AT3G55960.1	1.18417	0.000196826	up
BnaA07g16860D	136.333	22.3333	AT3G56410.2	2.6513	1.45102e-09	up
BnaA07g17260D	1412	600.333	AT3G57330.1	1.12245	0.000122044	up
BnaA07g18110D	265.333	109	AT3G59020.1	1.22324	0.000176312	up
BnaA07g19210D	122.333	35	AT3G62150.1	1.66646	0.000298583	up
BnaA07g19480D	223	87.6667	AT3G62900.1	1.30907	5.89549e-05	up
BnaA07g20070D	141.333	46.3333	AT1G80790.1	1.50758	0.00034787	up
BnaA07g20210D	4594	1798	AT1G79690.1	1.26815	0.00110949	up
BnaA07g20390D	232.333	91.6667	AT1G79280.2	1.49309	0.000234358	up
BnaA07g20730D	207.667	94	AT1G78020.1	1.06829	0.000906939	up
BnaA07g23090D	2499	889.667	AT1G72360.3	1.42296	0.000780879	up
BnaA07g23440D	664.667	186	AT1G71710.1	1.71927	8.83176e-06	up
BnaA07g23980D	181	75.6667	AT1G70060.1	1.33648	0.000306631	up
BnaA07g25270D	852.667	367.667	AT1G65440.3	1.15974	8.36017e-05	up
BnaA07g28530D	473	198.667	AT1G70060.1	1.14336	0.00156317	up
BnaA07g29490D	5884.33	2061.67	AT1G71710.1	1.49137	4.53738e-06	up
BnaA07g29500D	441.667	160.667	AT1G71720.1	1.56808	8.09113e-08	up
BnaA07g30180D	1368.67	577.667	AT1G72430.1	1.17108	2.94082e-05	up
BnaA07g30230D	63.6667	19.6667	AT1G72500.1	1.73137	0.00013873	up
BnaA07g31100D	265	108	AT1G73960.1	1.23036	0.000489126	up
BnaA07g32630D	252.667	123	AT1G76350.1	1.05231	0.00066942	up
BnaA07g33460D	243.667	87.3333	AT1G77300.1	1.4265	8.31088e-07	up
BnaA07g33710D	447.667	190	AT1G77800.2	1.20715	0.000279193	up
BnaA07g34020D	88	31.6667	AT1G78170.1	1.03989	0.00113043	up
BnaA07g34130D	211.667	60.3333	AT1G78260.1	1.61441	0.000587786	up
BnaA07g34570D	376.333	151.333	AT1G79000.1	1.19427	0.000110816	up
BnaA07g34790D	128.333	48.6667	AT1G79280.2	1.42659	0.0015848	up
BnaA07g35040D	324	161.333	AT1G79630.1	1.04315	0.00163744	up
BnaA07g36310D	101	37	AT1G50030.2	1.35929	0.000328901	up
BnaA07g37030D	70	27.6667	AT1G26190.1	1.2768	0.00277184	up
BnaA07g37090D	511	193	AT1G26130.2	1.33841	5.2646e-05	up
BnaA07g38120D	177	79	AT3G61690.1	1.0656	0.000735572	up
BnaA07g38730D	365.333	144.333	AT1G67230.1	1.39726	0.000246354	up
BnaA07g38740D	114.333	38	AT1G67230.1	1.42447	0.00281684	up
BnaA08g00360D	109	51.3333	AT1G55690.2	1.21206	0.00268655	up
BnaA08g03560D	116	23.3333	AT1G48090.1	2.15437	9.95476e-06	up
BnaA08g04990D	0.333333	0	---	1.23409	0.00325555	up
BnaA08g06640D	43.6667	19	AT1G33240.1	1.28923	0.0024885	up
BnaA08g06800D	217.667	66.3333	AT1G32750.1	1.5834	2.12045e-05	up
BnaA08g06870D	307.667	129	AT1G32810.2	1.02272	0.000198296	up
BnaA08g07860D	57.6667	19	AT1G31480.1	1.61157	0.00101955	up
BnaA08g08140D	145.333	41.6667	AT4G16830.1	1.7936	0.00128458	up
BnaA08g08240D	605.333	250	AT4G17140.3	1.18245	0.000186895	up
BnaA08g09840D	61.3333	28.3333	AT4G21100.1	1.42896	0.00292276	up
BnaA08g10010D	338.667	169.667	AT4G21750.2	1.04014	0.00218317	up
BnaA08g10790D	1445.67	663	AT4G35230.1	1.1042	2.98972e-05	up
BnaA08g11230D	90.6667	32.6667	AT4G34390.1	1.49561	0.000301799	up
BnaA08g13190D	386.667	165.333	AT4G30160.1	1.10949	0.00024228	up
BnaA08g14830D	49.6667	11.6667	AT4G36010.2	2.12525	0.000156032	up
BnaA08g14890D	10	3.66667	AT3G02250.1	2.92646	0.000562685	up
BnaA08g15200D	1306.67	635.333	AT4G36250.1	1.089	0.00188226	up
BnaA08g15250D	416.667	187	AT4G36540.1	1.10414	0.00200613	up
BnaA08g15260D	370	133.333	AT4G36550.1	1.44783	9.9018e-08	up
BnaA08g15610D	695.667	295	AT4G37260.1	1.19684	1.11135e-05	up
BnaA08g16830D	247.333	70.6667	AT4G38960.1	1.49272	0.000359668	up
BnaA08g16990D	202	43	AT4G38620.1	2.08299	1.03338e-05	up
BnaA08g17000D	624	345.333	AT4G38600.1	1.56868	4.99232e-06	up
BnaA08g19320D	7236	2363	AT3G43570.1	1.46903	6.70362e-08	up
BnaA08g21050D	990	317	AT1G21980.1	1.5969	4.49586e-10	up
BnaA08g21920D	133.333	62.3333	AT1G19835.2	1.0748	0.000247771	up
BnaA08g22400D	1794	848.667	AT1G18810.1	1.01964	1.24807e-05	up
BnaA08g22520D	21.6667	21	AT1G18630.1	1.95453	0.000265209	up
BnaA08g24520D	149.333	49	AT1G12860.1	1.52903	1.56517e-05	up
BnaA08g27630D	420	168	AT1G65660.1	1.31817	4.28462e-05	up
BnaA08g28840D	32	16	AT1G07120.1	2.00387	0.00147184	up
BnaA08g29260D	86.6667	40.6667	AT1G55540.1	1.35302	0.0011341	up
BnaA08g30210D	394	119	AT4G17150.1	1.71507	0.000841839	up
BnaA08g30380D	976.333	400.667	AT4G16740.1	1.22329	1.54934e-05	up
BnaA08g30510D	659.333	193.333	AT4G19960.2	1.7154	2.95537e-11	up
BnaA08g31020D	300.333	147.333	AT5G52530.3	1.00744	0.00149611	up
BnaA09g00140D	81.3333	37.6667	AT4G01210.1	1.15018	0.00194077	up
BnaA09g00500D	77.3333	30	AT4G02020.1	1.37569	0.00280928	up
BnaA09g02780D	151	50.3333	AT5G47820.2	1.35946	0.00244721	up
BnaA09g03040D	477.333	172.667	AT5G48460.1	1.29744	4.69419e-05	up
BnaA09g04320D	929.333	315.667	AT5G26220.1	1.60506	0.00145483	up
BnaA09g04710D	201	103	AT5G25060.1	1.02394	0.0015166	up
BnaA09g05710D	403.333	160.667	AT5G61590.1	1.26769	0.00253433	up
BnaA09g06800D	158.333	84.6667	AT5G64330.1	1.01104	0.000737567	up
BnaA09g07610D	1671.67	679.667	AT5G67030.1	1.05882	0.000172074	up
BnaA09g08300D	302.667	110.667	AT2G13370.1	1.41361	5.93664e-05	up
BnaA09g08750D	34.3333	7.66667	AT2G16485.1	1.59306	0.000334581	up
BnaA09g09430D	918.333	391.667	AT2G18010.1	1.32364	0.000260776	up
BnaA09g11880D	205	51.6667	---	1.99018	0.000972583	up
BnaA09g12160D	180.667	59.3333	AT1G64570.1	1.55257	5.18774e-05	up
BnaA09g12340D	317.667	91.6667	AT1G64330.1	1.84918	2.88822e-06	up
BnaA09g13360D	50.6667	12.3333	AT1G62310.1	2.00989	0.000836766	up
BnaA09g13590D	95.6667	42.6667	AT1G61850.2	1.12426	0.000865602	up
BnaA09g14690D	48.3333	14.6667	AT1G58370.1	1.66674	0.00286972	up
BnaA09g16220D	325	131.667	AT5G42950.1	1.01411	0.00153716	up
BnaA09g16710D	13.6667	4.66667	AT5G43900.3	2.74043	0.0032835	up
BnaA09g17790D	173.333	61.6667	AT5G46070.1	1.4164	3.86517e-05	up
BnaA09g18300D	250	114.333	AT5G47480.1	1.02565	0.00233803	up
BnaA09g20060D	305	102	AT4G04970.1	1.51155	8.72896e-08	up
BnaA09g21350D	380.667	153.667	AT4G11800.1	1.13397	0.00138095	up
BnaA09g25030D	137.667	66.6667	AT1G31650.1	1.06815	0.00171862	up
BnaA09g25880D	206.333	90.3333	AT1G30640.1	1.10126	0.0012107	up
BnaA09g26090D	292.667	109	AT1G30440.1	1.3151	0.000189473	up
BnaA09g26160D	870	363	AT1G30360.1	1.08132	0.000173576	up
BnaA09g27250D	313.667	118.333	AT1G28420.1	1.36343	8.4325e-05	up
BnaA09g27720D	173.333	87.3333	AT1G27850.1	1.04114	0.000626354	up
BnaA09g28150D	264.333	88.3333	AT1G24460.1	1.49471	1.57191e-05	up
BnaA09g28240D	320.333	109.333	AT1G24560.1	1.58137	6.48112e-08	up
BnaA09g29390D	798	362.667	AT1G26930.1	1.05921	0.000255167	up
BnaA09g29660D	241.667	109.333	AT1G27210.1	1.05331	0.00282925	up
BnaA09g30300D	292.333	109.667	AT1G22882.1	1.32215	0.000139854	up
BnaA09g30590D	1807	498.667	AT1G22530.1	1.7972	7.40849e-06	up
BnaA09g30710D	395	170.333	AT1G22330.1	1.19033	0.000319688	up
BnaA09g30910D	46.6667	8.33333	AT1G22070.1	2.10171	4.3622e-05	up
BnaA09g31270D	394.333	113.667	AT3G50630.1	1.68107	0.00244986	up
BnaA09g34200D	252	107.667	AT3G54280.1	1.23313	5.74168e-06	up
BnaA09g34350D	28	6.66667	---	1.49366	0.00269307	up
BnaA09g34490D	208.667	76	AT3G54670.3	1.39466	0.00163804	up
BnaA09g34700D	145	24	AT3G54870.1	2.47775	1.32093e-09	up
BnaA09g35910D	81	31.6667	AT3G56480.1	1.16497	0.00174612	up
BnaA09g36650D	165	73.3333	AT3G57300.1	1.08197	0.000786446	up
BnaA09g40220D	96	35	AT3G62900.1	1.48188	0.000474881	up
BnaA09g42470D	116.333	41.6667	AT2G22560.1	1.11908	0.00148033	up
BnaA09g45670D	0	0	AT1G14220.1	1.06334	0.0001444	up
BnaA09g47920D	151.333	57	AT1G11060.1	1.15106	0.000321289	up
BnaA09g48080D	0	0	AT1G48660.1	2.5352	0.00121051	up
BnaA09g48090D	109.667	43.6667	AT1G48660.1	1.36998	0.000280428	up
BnaA09g49940D	0	1.33333	---	2.13646	2.92076e-08	up
BnaA09g50760D	321.333	116	AT1G03930.1	1.55257	1.42854e-05	up
BnaA09g50990D	507.333	162.333	AT1G03080.1	1.61639	7.18431e-07	up
BnaA09g51070D	95.3333	47.6667	AT1G02990.3	1.04231	0.00286385	up
BnaA09g51930D	535.333	185.667	AT4G00450.1	1.35722	1.20574e-05	up
BnaA09g52010D	118	49	AT4G00800.1	1.20424	0.00157284	up
BnaA09g52110D	464.667	170	AT4G00950.1	1.3918	2.06534e-05	up
BnaA09g52130D	73	19.6667	AT4G01680.1	1.98539	0.00103824	up
BnaA09g53540D	243.333	90.6667	AT5G44800.1	1.27167	4.76366e-05	up
BnaA09g53640D	133.667	51.6667	AT2G03150.1	1.35747	0.000823865	up
BnaA09g53830D	237.667	4.66667	AT1G14800.1	5.71208	1.25226e-24	up
BnaA09g53930D	55.6667	16	AT4G08160.1	1.89883	9.10455e-05	up
BnaA09g55820D	409.667	161	AT2G25170.1	1.29571	6.58562e-06	up
BnaA09g56180D	48.6667	16.6667	AT1G16800.1	1.74058	0.00319513	up
BnaA09g56200D	212.333	74.3333	AT1G16710.2	1.32709	0.000375422	up
BnaA09g56500D	270.333	73	AT1G15940.1	1.8825	5.28213e-06	up
BnaA10g00220D	356	169.667	AT1G01790.1	1.00484	0.00242076	up
BnaA10g01690D	146	40	AT1G03080.1	1.80932	0.000144676	up
BnaA10g02540D	479.333	199.333	AT1G04300.1	1.17745	0.000885541	up
BnaA10g03210D	87	35.6667	AT1G05180.1	1.02284	0.000978822	up
BnaA10g07310D	126.333	51.6667	AT5G54200.1	1.25246	0.00283966	up
BnaA10g07360D	353.333	111	AT5G54280.2	1.6365	0.000572114	up
BnaA10g09510D	338.667	129	AT5G55310.1	1.35405	0.000344996	up
BnaA10g09980D	116.667	53.6667	AT5G55860.1	1.26129	0.000263483	up
BnaA10g10010D	82.6667	31	AT5G55920.1	1.49816	0.00064945	up
BnaA10g12150D	84.6667	44	AT5G59200.1	1.1075	0.00264634	up
BnaA10g14760D	216.667	96.6667	AT5G20730.2	1.06078	0.000397401	up
BnaA10g14880D	122	47.3333	AT5G20610.1	1.21113	0.00124086	up
BnaA10g16780D	133	44.3333	AT5G18020.1	1.74413	0.00158371	up
BnaA10g16790D	308	147.667	AT5G18020.1	1.25969	0.00130076	up
BnaA10g17690D	147.333	47.6667	AT5G16780.1	1.43958	0.000248265	up
BnaA10g17730D	391.667	145.333	AT2G03140.1	1.34194	0.00054445	up
BnaA10g17740D	96.6667	19	AT5G16730.1	2.19137	3.08491e-05	up
BnaA10g17820D	255.333	101	AT5G16680.1	1.2421	0.000113241	up
BnaA10g19120D	419.333	185.333	AT5G14720.1	1.03115	0.00253554	up
BnaA10g19130D	1775	849	AT5G14700.1	1.04161	1.273e-06	up
BnaA10g19770D	162.667	63.6667	AT5G13590.1	1.38573	0.000143591	up
BnaA10g19970D	572.667	191.667	AT5G13320.1	1.54873	8.70599e-08	up
BnaA10g19980D	237.667	4	AT5G13310.1	5.86938	1.21153e-23	up
BnaA10g22000D	411	140.333	AT5G10250.1	1.49712	3.07795e-05	up
BnaA10g25280D	1076.33	241	AT5G04970.1	2.0606	2.0876e-07	up
BnaA10g25630D	76.6667	26.6667	AT5G04560.1	1.39939	0.00181387	up
BnaA10g25980D	164.333	76.3333	AT5G04240.1	1.0086	0.00222187	up
BnaA10g28290D	426.667	154.333	AT1G44910.1	1.45216	7.23583e-07	up
BnaAnng00020D	84	5	AT5G01900.1	3.53729	9.68728e-10	up
BnaAnng00140D	1011	368.333	AT5G01710.1	1.02952	0.00118412	up
BnaAnng00280D	66	14	AT5G02230.2	2.18214	0.000219756	up
BnaAnng00320D	464.667	87.3333	AT5G02310.1	2.34797	2.301e-08	up
BnaAnng00340D	97.6667	17.6667	AT5G02430.1	2.57043	1.24539e-05	up
BnaAnng00540D	1389	265.667	AT5G02890.1	2.31209	1.06854e-09	up
BnaAnng00600D	90.3333	31.3333	AT5G03070.1	1.51507	0.000869495	up
BnaAnng00660D	436	207.667	AT5G03460.1	1.03106	0.00172147	up
BnaAnng00860D	214.667	66.6667	AT5G03905.1	1.31907	0.00247187	up
BnaAnng00940D	56.6667	15.3333	AT5G04430.2	1.5597	0.00052226	up
BnaAnng00990D	1121.33	377	AT5G04550.1	1.5729	1.74088e-09	up
BnaAnng01210D	288.667	137.667	AT5G05140.1	1.22555	0.000657491	up
BnaAnng01390D	111.333	24.3333	AT5G05570.2	2.19935	9.52602e-07	up
BnaAnng01490D	432.667	189.667	AT5G05780.1	1.1308	0.000378382	up
BnaAnng01600D	170.667	58.6667	AT5G06120.2	1.46479	4.85094e-05	up
BnaAnng01610D	316.333	125.667	AT5G06130.2	1.28377	0.000313118	up
BnaAnng01630D	55.6667	12.6667	AT5G06160.1	2.17655	7.63875e-05	up
BnaAnng01760D	472.667	94.6667	AT5G06600.1	2.27758	3.77359e-10	up
BnaAnng03050D	443.333	219.333	AT3G06010.1	1.01051	3.69272e-05	up
BnaAnng03220D	267	118.333	AT3G06400.1	1.08981	0.000277354	up
BnaAnng05950D	708	302.333	AT5G08790.1	1.04857	0.000169096	up
BnaAnng05980D	577	220.667	AT5G08710.1	1.28349	0.00146625	up
BnaAnng06010D	58	22	AT5G08660.1	1.38328	0.0022852	up
BnaAnng06020D	208.333	66.6667	AT5G08650.1	1.39354	0.000732098	up
BnaAnng06250D	216	97	AT5G08160.1	1.18952	0.000754249	up
BnaAnng06300D	252	74.6667	AT5G07940.2	1.62375	4.28338e-07	up
BnaAnng06370D	458.667	105.333	AT5G07740.1	1.96562	3.01699e-07	up
BnaAnng06380D	1105.67	297	AT5G07680.1	1.25516	6.28035e-05	up
BnaAnng06410D	478	178.333	AT5G61500.1	1.33743	3.24117e-05	up
BnaAnng06800D	186	60	AT5G61140.2	1.57271	0.000127693	up
BnaAnng06810D	131.667	40.3333	AT5G61150.2	1.84926	1.14974e-05	up
BnaAnng06950D	229.667	60.3333	AT5G61560.1	1.87485	0.000144685	up
BnaAnng07930D	42.3333	9.66667	AT5G47820.2	2.12265	0.00172103	up
BnaAnng10840D	164.667	73	AT4G30160.1	1.22668	0.00219403	up
BnaAnng12820D	1185.67	336	AT1G71710.1	1.80754	1.41278e-08	up
BnaAnng12830D	107.667	36.3333	AT1G71710.2	1.89492	1.32953e-07	up
BnaAnng12860D	731.667	259.667	AT1G71710.2	1.53217	9.71379e-07	up
BnaAnng13670D	142.333	55.3333	AT5G07320.1	1.34613	0.000459841	up
BnaAnng13680D	414	164.333	AT5G07350.2	1.30874	3.93644e-05	up
BnaAnng13960D	266.333	104.667	AT5G01200.1	1.30824	0.000736475	up
BnaAnng13970D	140.667	31	AT5G01190.1	2.21107	4.58892e-06	up
BnaAnng14000D	114	18	AT5G01100.1	2.65816	9.20084e-07	up
BnaAnng14600D	163.667	59.6667	AT2G27170.2	1.37961	0.000382018	up
BnaAnng18440D	808	277.333	AT5G03200.1	1.43932	4.0036e-06	up
BnaAnng21020D	369	111.333	AT5G56240.2	1.61387	5.49624e-05	up
BnaAnng21680D	206.333	70.6667	AT1G24300.1	1.21111	0.00078029	up
BnaAnng22210D	51	12	AT5G51460.2	1.75297	0.00247631	up
BnaAnng23280D	1349.33	549.333	AT5G52970.1	1.2301	0.00156106	up
BnaAnng23300D	101.667	39.3333	AT5G03345.1	1.18188	0.00245204	up
BnaAnng25150D	39	11.6667	AT1G03060.1	1.90392	9.16956e-05	up
BnaAnng25670D	183	33.3333	AT5G13360.3	2.09978	1.12388e-08	up
BnaAnng28010D	3176.33	1167	AT4G16740.2	1.32385	1.49694e-06	up
BnaAnng29200D	65.6667	23.6667	AT2G19390.1	1.37232	0.00247501	up
BnaAnng29260D	93.6667	19.6667	AT5G07670.1	2.18594	1.24842e-07	up
BnaAnng29380D	164	69.3333	AT5G02030.1	1.24376	0.00102084	up
BnaAnng30260D	120.333	42.3333	AT3G54620.2	1.39456	0.000144227	up
BnaAnng30680D	257	108.667	AT5G24660.1	1.09791	0.00119453	up
BnaAnng32230D	165.333	71.6667	AT5G11600.1	1.21972	0.000502556	up
BnaAnng33300D	87.6667	19.6667	AT5G44800.1	2.11474	1.99116e-05	up
BnaAnng33730D	75.6667	22	AT5G44800.1	1.55116	0.00300349	up
BnaAnng33750D	0.333333	0	AT2G30290.2	1.30178	0.000225704	up
BnaAnng34880D	54	10.6667	AT4G17140.2	2.14074	1.77346e-05	up
BnaAnng35320D	80.6667	18.3333	AT2G29110.1	2.92063	0.000419058	up
BnaAnng37150D	549	253	AT5G18060.1	1.14262	0.00156643	up
BnaAnng38860D	91.6667	43.3333	AT4G35800.1	1.28848	0.000481441	up
BnaAnng39720D	791.667	245	---	1.57384	1.73464e-05	up
BnaC01g00010D	197.667	76	AT4G38860.1	1.20351	0.0021112	up
BnaC01g00370D	286.667	104.667	AT4G39420.2	1.48347	1.80849e-06	up
BnaC01g01830D	36.6667	4.66667	AT4G37070.2	2.8803	0.000147891	up
BnaC01g02580D	101.667	22.3333	AT4G36080.1	2.1137	3.98361e-07	up
BnaC01g05580D	1139	391.667	AT4G32830.1	1.48395	0.000891312	up
BnaC01g05590D	199.333	66	AT4G32820.1	1.63995	1.31195e-06	up
BnaC01g05640D	30.3333	13.6667	AT4G32605.1	2.50223	0.000734457	up
BnaC01g06150D	493.667	202.667	AT4G32350.1	1.27155	1.57441e-05	up
BnaC01g06880D	101	37.3333	AT4G31570.1	1.34392	0.000359233	up
BnaC01g08120D	541.333	170.667	AT4G30280.1	1.54341	1.36923e-08	up
BnaC01g08670D	182.667	68.3333	AT4G29790.1	1.37935	8.29743e-05	up
BnaC01g09510D	19062.7	8492.33	AT4G29010.1	1.11212	9.57923e-07	up
BnaC01g11010D	114.667	32.6667	AT4G18600.1	1.82573	4.91217e-05	up
BnaC01g11320D	102.667	43	AT4G18830.1	1.16747	0.00280211	up
BnaC01g11600D	136	53.3333	AT4G19190.1	1.27567	0.0018027	up
BnaC01g13220D	18	2.66667	AT4G21870.1	2.62973	9.64111e-05	up
BnaC01g14350D	474	209.667	AT4G22910.1	1.08235	0.000817171	up
BnaC01g16500D	24	2.66667	AT4G24640.1	3.03414	0.00144163	up
BnaC01g22110D	47.6667	0	AT1G27320.1	6.81767	2.08263e-07	up
BnaC01g25930D	97	26	AT3G49160.1	1.88635	0.00160062	up
BnaC01g30760D	1321	498	AT3G23450.1	1.26303	0.00042657	up
BnaC01g37100D	274.667	111	AT3G14270.1	1.12841	3.08045e-05	up
BnaC01g41510D	4425.33	2006.33	AT4G24480.1	1.0489	8.0243e-05	up
BnaC01g42860D	155.667	65.6667	AT5G35210.2	1.06262	0.000763983	up
BnaC02g04100D	23.3333	5.33333	AT1G14800.1	1.8532	0.000470181	up
BnaC02g10920D	682	313	AT5G58140.1	1.07072	1.11356e-05	up
BnaC02g12390D	213	86.6667	AT5G56240.2	1.19182	0.000640372	up
BnaC02g12550D	22	3	AT3G55880.1	2.85689	0.00117463	up
BnaC02g15200D	86.6667	36.3333	AT5G52410.2	1.22423	0.00272845	up
BnaC02g15510D	70	24	AT5G51810.1	1.56499	0.00204969	up
BnaC02g16310D	54.6667	3.66667	AT1G65010.1	3.80395	6.83564e-08	up
BnaC02g17300D	57.3333	18.6667	AT1G67230.1	1.56766	0.00137363	up
BnaC02g18270D	653.667	227.667	AT1G68480.1	1.38082	0.000266	up
BnaC02g18400D	225.333	100.333	AT1G68720.1	1.14823	0.000133896	up
BnaC02g18460D	78.6667	26.6667	AT1G68790.1	1.55119	0.00168817	up
BnaC02g19180D	309.667	131	AT1G69420.1	1.133	0.000433146	up
BnaC02g20430D	514.667	56.3333	AT1G70940.1	2.99059	1.44598e-12	up
BnaC02g21390D	363.667	156.667	AT1G72390.1	1.0918	0.00215108	up
BnaC02g23790D	554.667	216.333	AT1G76890.2	1.27954	3.25284e-05	up
BnaC02g24100D	1190.33	175.333	AT1G76490.1	2.21037	7.20251e-05	up
BnaC02g24150D	157.667	8.66667	AT1G76570.1	3.537	3.2403e-18	up
BnaC02g24160D	530.667	6	AT1G76580.1	7.12224	1.03119e-38	up
BnaC02g24210D	238.667	0	AT1G76680.1	10.2909	1.43358e-16	up
BnaC02g24310D	410.333	149.333	AT1G76810.1	1.35885	1.45789e-06	up
BnaC02g24660D	791	322.667	AT1G77740.1	1.30012	1.1374e-07	up
BnaC02g25400D	229	94	AT1G79000.1	1.1638	0.000185882	up
BnaC02g25640D	1205.33	426.667	---	1.29486	0.000120101	up
BnaC02g25940D	58.3333	30.6667	AT1G80930.1	1.01556	0.00168276	up
BnaC02g26780D	3970.33	1748	AT4G02920.2	1.06437	3.27861e-07	up
BnaC02g26940D	89.6667	24.3333	AT1G65840.1	1.48572	4.4581e-05	up
BnaC02g27000D	55.3333	22.6667	AT4G02560.2	1.3679	0.00238598	up
BnaC02g28100D	101.667	30.3333	AT4G02260.1	1.65536	2.16376e-06	up
BnaC02g31690D	283.667	41.6667	AT5G45470.1	2.71054	2.22559e-08	up
BnaC02g32000D	850.333	370.333	AT5G45950.1	1.19258	0.000158878	up
BnaC02g33110D	92	38	AT5G47090.1	1.30882	0.000894295	up
BnaC02g33460D	214	78	AT5G47690.1	1.47521	1.73083e-05	up
BnaC02g34500D	47	14.6667	AT5G18030.1	2.64318	0.000370003	up
BnaC02g36970D	269.667	128	AT3G27530.1	1.02301	0.00288383	up
BnaC02g38780D	66	4	AT5G48850.1	3.70837	1.05944e-07	up
BnaC02g40780D	130	57.3333	AT5G25240.1	1.34991	0.000757884	up
BnaC02g42020D	90.6667	21.6667	AT5G61140.2	2.07445	2.42809e-05	up
BnaC02g42040D	205	82.6667	AT5G61150.1	1.23544	9.32763e-05	up
BnaC02g42090D	71.6667	17	AT5G61190.1	2.12254	0.000319351	up
BnaC02g43390D	2.66667	0.666667	---	2.10307	7.49443e-06	up
BnaC02g44270D	41.3333	14	AT5G20840.1	1.94425	0.000906289	up
BnaC02g44600D	39.3333	9.33333	AT5G54280.2	1.86685	0.000448226	up
BnaC02g45240D	42.3333	15	AT1G65440.2	1.66204	0.00175129	up
BnaC02g48740D	292.333	72	AT1G59620.1	1.88656	4.05363e-06	up
BnaC03g00970D	162	69.3333	AT5G02880.1	1.0693	0.00135854	up
BnaC03g01050D	251.333	68	AT5G03120.1	1.54553	7.62469e-06	up
BnaC03g01200D	2950.67	1224.67	AT5G03380.1	1.20138	0.000372174	up
BnaC03g02370D	170.333	81.6667	AT5G06110.2	1.07515	0.000370871	up
BnaC03g05890D	240.333	82.3333	AT5G13460.1	1.3101	0.00104007	up
BnaC03g06330D	258	110.333	AT5G14240.1	1.26783	0.000510583	up
BnaC03g06630D	65.6667	17	AT5G14860.1	1.94765	0.000343735	up
BnaC03g10970D	104.667	36.3333	AT5G22760.1	1.44849	0.000166815	up
BnaC03g13770D	769.667	231.333	AT5G56240.2	1.61409	1.47336e-08	up
BnaC03g14250D	952.333	396	AT5G55400.1	1.13138	0.000321309	up
BnaC03g15050D	232	106.333	AT5G53440.1	1.03439	0.000352455	up
BnaC03g16990D	6338.33	2651.67	AT2G30520.1	1.17835	0.000292137	up
BnaC03g19100D	187.333	85.3333	AT2G34730.1	1.10466	0.000602109	up
BnaC03g19480D	202.667	77.6667	AT2G35630.1	1.33498	0.000104387	up
BnaC03g19500D	2269.33	1106	AT2G35650.1	1.00908	0.0020517	up
BnaC03g21850D	790.333	201.333	AT2G28290.1	1.9104	3.6782e-08	up
BnaC03g21900D	150.333	56	AT2G39180.1	2.09716	0.000488416	up
BnaC03g21990D	262	87.3333	AT2G39260.1	1.44555	3.50048e-05	up
BnaC03g25530D	43.3333	13	AT2G46020.1	1.50979	0.00151167	up
BnaC03g26900D	287	133.333	AT2G25730.2	1.02402	0.000171464	up
BnaC03g26940D	883	325.333	AT2G26150.1	1.36587	0.000284625	up
BnaC03g27450D	15	5	AT5G49760.1	1.46757	0.00169883	up
BnaC03g27540D	361	159	AT5G49930.1	1.11659	0.00112989	up
BnaC03g29240D	130.333	42	AT4G10930.1	1.58547	3.70456e-05	up
BnaC03g29590D	5077	1583	AT4G12510.1	1.52122	5.53809e-07	up
BnaC03g30020D	298.667	109	AT4G04830.1	1.40097	0.000194766	up
BnaC03g30260D	66.6667	0	AT1G53510.1	7.98805	6.85555e-10	up
BnaC03g30970D	55	14.6667	AT4G02390.1	1.87802	0.00257974	up
BnaC03g32110D	399	182.333	AT4G00450.1	1.08636	8.13834e-05	up
BnaC03g32440D	1435.33	626.333	AT3G01550.1	1.11898	6.97658e-05	up
BnaC03g33690D	145	51	AT3G04380.1	1.43311	0.000114767	up
BnaC03g34010D	2720.67	1306	AT3G04910.1	1.03379	0.00190048	up
BnaC03g34170D	85.3333	18	AT3G05220.1	2.05174	0.00189554	up
BnaC03g34640D	86.6667	23	AT3G06290.1	1.65095	0.000233398	up
BnaC03g34720D	245.667	84	AT3G06420.1	1.54039	0.000100802	up
BnaC03g37330D	43.3333	21.6667	AT3G11950.2	1.50361	0.00285907	up
BnaC03g38530D	162.667	72	AT3G14400.1	1.27764	0.000297305	up
BnaC03g39170D	1441.67	649	AT3G15540.1	1.01716	0.000188461	up
BnaC03g42780D	1050.67	417.333	AT3G22380.2	1.24811	6.83579e-06	up
BnaC03g42810D	900.667	351	AT3G22420.1	1.32711	1.55185e-07	up
BnaC03g44730D	231	106	AT3G24880.1	1.08028	0.000557079	up
BnaC03g48940D	83.6667	29.3333	AT5G65460.1	1.31687	0.000828606	up
BnaC03g49410D	125	47.6667	AT5G64870.1	1.307	0.000346646	up
BnaC03g52170D	1675	751	AT5G61960.2	1.14958	0.000980941	up
BnaC03g57590D	227	97.3333	AT1G24300.2	1.12207	0.000201441	up
BnaC03g57610D	415.667	154.667	AT1G24300.2	1.42231	2.62732e-07	up
BnaC03g57620D	640	283	AT1G27370.4	1.09174	2.72375e-05	up
BnaC03g58240D	44	10.6667	AT1G28060.1	2.4686	0.000686607	up
BnaC03g58470D	536	230.667	AT1G28260.2	1.23751	0.000246638	up
BnaC03g58650D	15.3333	0.666667	AT1G02790.1	3.56999	0.00125652	up
BnaC03g58690D	206.333	93.3333	AT1G28420.1	1.05229	0.000283444	up
BnaC03g60080D	312.667	96.6667	AT4G38620.1	1.69899	2.80361e-06	up
BnaC03g60270D	493.667	225	AT4G38960.1	1.09528	0.00157922	up
BnaC03g61740D	2073.67	631	AT4G37220.1	1.62263	0.000197928	up
BnaC03g64040D	140.667	70	AT4G21660.1	1.00306	0.00261411	up
BnaC03g66720D	204	71.3333	AT4G33220.1	1.53901	6.97897e-05	up
BnaC03g68060D	315.667	141	AT4G30160.1	1.00112	0.000245911	up
BnaC03g70030D	433.667	215.667	AT2G26780.1	1.00113	0.00227506	up
BnaC03g70390D	403.667	196.333	AT1G55250.1	1.01117	0.00060243	up
BnaC03g72420D	65	9.33333	AT2G47040.1	2.71037	0.00125859	up
BnaC03g73710D	151.333	72	AT3G12980.1	1.02788	0.00272154	up
BnaC03g75690D	1648.33	624.333	AT3G43570.1	1.27207	0.000493882	up
BnaC03g76640D	472.667	152.333	AT4G36540.1	1.62171	1.9943e-06	up
BnaC03g76650D	417.333	176.667	AT4G36550.1	1.25982	2.33e-07	up
BnaC03g76850D	25.3333	2.66667	AT4G36010.2	4.25814	0.00232543	up
BnaC03g76920D	156	44.6667	---	1.70435	1.14564e-05	up
BnaC03g76940D	2446.67	919.333	AT4G19960.2	1.32629	1.24489e-06	up
BnaC04g00540D	1074.67	462	AT2G46920.2	1.14399	5.29606e-05	up
BnaC04g04280D	429	184	AT2G45540.1	1.22924	0.000247613	up
BnaC04g06010D	508	253.333	AT2G39480.1	1.0027	0.000702515	up
BnaC04g06960D	68.6667	22	AT1G73490.2	1.56045	0.00154115	up
BnaC04g08020D	42.3333	4.66667	AT2G37260.1	2.56332	0.00128644	up
BnaC04g08410D	535.667	236.667	AT2G36850.1	1.08718	2.49475e-05	up
BnaC04g08810D	583.667	251.333	AT2G36490.1	1.0501	0.000119003	up
BnaC04g10240D	132	60	AT2G35110.2	1.02844	0.00141468	up
BnaC04g11880D	352	93.6667	AT2G32850.2	1.81871	8.93405e-07	up
BnaC04g12550D	380	140.333	AT2G32240.1	1.41246	2.99262e-07	up
BnaC04g12720D	983	445.667	AT2G31960.2	1.05414	0.000182858	up
BnaC04g13510D	90	20.6667	AT2G31230.1	2.16666	0.000267063	up
BnaC04g21710D	1252	568.667	AT3G61590.2	1.03452	3.99991e-05	up
BnaC04g29100D	722.667	277	AT4G14070.1	1.35271	0.000402697	up
BnaC04g29640D	1251	434.333	AT5G35570.1	1.43403	1.38675e-05	up
BnaC04g30500D	388.333	121	AT5G37790.1	1.58792	2.61315e-05	up
BnaC04g31240D	338.667	156.667	AT5G39040.1	1.04817	0.000414945	up
BnaC04g35110D	41	7.33333	AT2G22620.1	2.37791	0.00182774	up
BnaC04g38670D	111.333	46	AT2G27170.2	1.35986	0.000840011	up
BnaC04g39280D	606.333	127.667	AT2G27760.1	2.36069	3.37743e-10	up
BnaC04g42630D	566.667	270	AT2G32010.2	1.00213	4.10242e-05	up
BnaC04g44570D	78.6667	1.66667	---	6.67987	4.01756e-21	up
BnaC04g46000D	314.333	89.3333	AT3G50630.1	2.61389	3.50578e-05	up
BnaC04g50350D	189.333	68	AT2G45590.1	1.26283	0.00260353	up
BnaC04g50670D	390.333	161.333	AT2G46020.2	1.16826	0.000153965	up
BnaC04g51500D	19	2.33333	AT2G47050.1	2.30031	0.00218987	up
BnaC04g51560D	393.667	153	AT2G46870.1	1.32432	2.65879e-05	up
BnaC04g51720D	179.667	76	AT2G47980.1	1.0934	0.00221071	up
BnaC04g54120D	162.667	70.3333	AT2G33540.1	1.1009	0.00145695	up
BnaC04g56560D	338.333	108	AT2G38310.1	1.81711	0.000121727	up
BnaC05g00430D	437	226.667	AT1G01630.1	1.02071	0.000312849	up
BnaC05g00640D	400	142.333	AT1G01320.2	1.41432	0.000148664	up
BnaC05g01520D	306	149.667	AT1G02890.1	1.00533	0.000742024	up
BnaC05g01690D	181.333	89.3333	AT1G03060.1	1.02921	0.00305248	up
BnaC05g01720D	58	13	AT1G03080.1	1.9141	2.63175e-05	up
BnaC05g02740D	149.667	52.6667	AT1G04700.1	1.42172	9.06479e-05	up
BnaC05g04460D	45	10.6667	AT1G06490.1	2.19521	0.000500535	up
BnaC05g07080D	124.333	48	AT1G09530.2	1.29351	0.000214437	up
BnaC05g07170D	190.333	78.6667	AT1G09730.2	1.17902	0.00113315	up
BnaC05g08350D	318.333	137	AT1G10870.1	1.15323	0.000403134	up
BnaC05g10210D	159	62.6667	AT1G13970.1	1.36346	2.85321e-05	up
BnaC05g11590D	1359.67	572.333	AT1G15290.1	1.21037	7.26453e-05	up
BnaC05g13480D	217.333	73	AT1G17340.1	1.52975	5.79748e-05	up
BnaC05g13940D	211.667	83.6667	AT1G18160.1	1.31805	0.00050036	up
BnaC05g14070D	8982.33	3955	AT1G18330.1	1.05673	0.000101483	up
BnaC05g16220D	310.333	136	AT1G20920.1	1.04582	0.000616609	up
BnaC05g16260D	157.333	36.6667	AT1G20970.1	1.99159	2.49539e-05	up
BnaC05g18130D	113.333	37.6667	AT1G22882.1	1.45625	0.00258838	up
BnaC05g18240D	276.667	133	AT1G22950.1	1.01569	0.000655072	up
BnaC05g21080D	158.333	56.6667	AT1G24460.1	1.46473	4.11801e-05	up
BnaC05g21540D	51	22.6667	AT1G27850.1	1.35527	0.00225483	up
BnaC05g22050D	168.333	79.6667	AT1G28680.1	1.08423	0.0014272	up
BnaC05g23660D	253.333	114.667	AT1G30640.1	1.09758	0.000181806	up
BnaC05g24210D	559.333	238.667	AT1G32080.1	1.11393	0.000314986	up
BnaC05g29040D	1348	397.333	AT1G32080.1	1.69697	1.01869e-05	up
BnaC05g29090D	81.6667	21.3333	---	1.47432	0.000418893	up
BnaC05g29280D	272.667	80	AT3G23080.2	1.51788	0.000487784	up
BnaC05g29290D	102	33	AT3G23070.1	1.66619	4.33796e-05	up
BnaC05g29950D	73.3333	30	AT3G22520.1	1.26598	0.0030571	up
BnaC05g30570D	292	117.333	AT3G21430.2	1.29902	0.000229077	up
BnaC05g30620D	126	56.3333	AT3G21480.1	1.16631	0.000989639	up
BnaC05g31500D	123.333	51.6667	AT3G20780.1	1.28359	0.000189925	up
BnaC05g33110D	106	48.6667	AT3G19670.1	1.34564	0.00205514	up
BnaC05g35660D	120.667	54	AT3G17850.1	1.08079	0.00182031	up
BnaC05g35810D	114	44	AT3G17740.1	1.45728	0.00016464	up
BnaC05g36360D	2649.33	1218.67	AT3G17070.1	1.13161	0.00218337	up
BnaC05g36550D	166.667	76	AT3G16785.1	1.04015	0.00128914	up
BnaC05g36660D	26.6667	11.6667	AT3G31430.1	1.36543	0.00309059	up
BnaC05g36730D	535.333	220	AT3G16500.1	1.17957	9.48728e-05	up
BnaC05g37340D	104.333	40	AT3G16000.1	1.2844	0.00109199	up
BnaC05g39020D	694.667	308.667	AT3G14570.1	1.12484	8.55581e-05	up
BnaC05g40600D	316	142	AT3G12620.2	1.08817	3.06074e-05	up
BnaC05g40640D	93.6667	32.3333	AT3G12550.2	1.47058	0.000148988	up
BnaC05g40980D	3300.67	1186.33	AT3G12110.1	1.38626	0.000303238	up
BnaC05g41050D	161.333	53	AT3G12020.1	1.65657	0.000353571	up
BnaC05g41270D	204	95.3333	AT3G11950.2	1.26788	0.0026321	up
BnaC05g41670D	2211.67	882	AT3G11540.1	1.24562	3.3039e-06	up
BnaC05g44310D	397	198	AT3G07650.4	1.04085	0.00250008	up
BnaC05g45420D	601	249.333	AT3G06400.1	1.1788	4.16061e-05	up
BnaC05g45930D	14.6667	2	AT3G05900.1	3.20361	3.40317e-06	up
BnaC05g46490D	149	62.6667	AT3G05270.2	1.23121	0.00271893	up
BnaC05g46740D	206.333	67.6667	AT3G05050.1	1.48148	6.07036e-05	up
BnaC05g48080D	193.333	86	AT3G03710.1	1.14971	0.00142648	up
BnaC05g48370D	819.333	322	AT3G02260.1	1.25327	5.48382e-06	up
BnaC05g49770D	212.667	72.6667	AT1G15660.1	1.52227	0.00096939	up
BnaC05g50350D	253	64.3333	AT1G22530.1	1.75697	4.97216e-08	up
BnaC05g50760D	915	393.667	AT1G24120.1	1.13147	3.29692e-06	up
BnaC05g51140D	317.333	114	AT1G28420.1	1.46997	5.11144e-05	up
BnaC05g52190D	1292.67	460.667	AT3G14205.1	1.42181	6.35991e-05	up
BnaC06g01010D	130	47.3333	AT1G44910.2	1.49758	1.98066e-05	up
BnaC06g01510D	211.667	96.3333	---	1.10712	0.000134193	up
BnaC06g01590D	817.333	365	AT1G48090.1	1.25249	3.65152e-05	up
BnaC06g02240D	128.667	56.3333	AT1G48790.1	1.17787	0.00053728	up
BnaC06g02290D	112	51.6667	AT3G18640.1	1.08781	0.00233167	up
BnaC06g03650D	121	44.6667	AT1G50460.1	1.5034	9.16966e-06	up
BnaC06g03820D	33.3333	17.3333	AT5G43730.1	1.20595	0.000770874	up
BnaC06g04740D	177	72.3333	AT1G35660.1	1.23379	0.000271047	up
BnaC06g07270D	190	89.3333	AT1G55350.4	1.08719	0.000341568	up
BnaC06g11340D	210.333	57.3333	AT4G15180.1	1.63497	6.63614e-07	up
BnaC06g12160D	1123	173.667	AT5G37300.1	2.67631	3.01721e-07	up
BnaC06g12590D	17	2	AT5G39420.1	3.66944	0.000176833	up
BnaC06g12890D	77.6667	21	AT5G40340.1	2.14125	0.000889469	up
BnaC06g12900D	47.3333	15.3333	AT5G40340.1	1.64707	0.0012695	up
BnaC06g12940D	415	132.667	AT5G40450.1	1.6996	0.000563608	up
BnaC06g15730D	1670	698.667	AT3G56090.1	1.19452	0.0025959	up
BnaC06g15920D	35	8.66667	AT3G56410.2	2.13395	0.00160807	up
BnaC06g16620D	72.6667	10.3333	AT3G58510.3	2.79964	7.20709e-05	up
BnaC06g17760D	34.6667	19.6667	AT1G75760.1	1.52207	0.00289201	up
BnaC06g18180D	37	10.6667	AT3G61780.1	2.37074	0.0009267	up
BnaC06g18370D	95	28.3333	AT3G62150.1	1.55026	9.50279e-05	up
BnaC06g18650D	220	64	AT3G62900.1	1.40538	0.0013579	up
BnaC06g18940D	454.333	196.667	AT1G79830.3	1.25192	1.99893e-05	up
BnaC06g19500D	245	108.333	AT1G80790.1	1.10193	0.00210188	up
BnaC06g20540D	281.667	113	AT1G78170.1	1.55394	1.86709e-05	up
BnaC06g20810D	27.3333	4	AT1G77140.1	2.15964	0.0002967	up
BnaC06g23580D	181.667	84	AT1G73460.1	1.09279	0.00170491	up
BnaC06g24960D	298.333	121.333	AT1G70060.1	1.1703	0.000412175	up
BnaC06g28300D	431	198.667	AT1G67230.1	1.24797	0.000967144	up
BnaC06g29210D	35	3.33333	AT1G74770.1	2.72796	0.000818043	up
BnaC06g29960D	226.333	82.3333	AT1G69060.1	1.34172	0.000599783	up
BnaC06g31140D	489.667	209.667	AT1G70060.1	1.15737	0.000185857	up
BnaC06g32680D	132.333	39	AT1G71710.1	1.83623	0.00200816	up
BnaC06g34380D	86.3333	28.6667	AT1G73460.1	1.50251	0.00126123	up
BnaC06g37080D	564.333	243.333	AT1G76350.1	1.04841	4.92964e-05	up
BnaC06g38010D	320.333	109.333	AT1G77300.1	1.34819	1.47787e-05	up
BnaC06g38760D	133.667	52.3333	AT1G78260.1	1.30647	0.0029618	up
BnaC06g39410D	347.333	152	AT1G79000.2	1.06381	0.000182786	up
BnaC06g41450D	112	31.6667	AT1G53390.1	1.82895	0.000934701	up
BnaC06g43280D	131	52	AT1G73150.1	1.23982	0.00022089	up
BnaC07g00870D	247.333	81	AT2G20050.1	1.6096	1.04669e-05	up
BnaC07g04780D	134.333	64.3333	AT5G02860.1	1.16091	0.00187544	up
BnaC07g05580D	28	2.66667	AT2G16400.1	3.35288	0.000854243	up
BnaC07g07340D	60.3333	9.66667	AT3G24120.1	2.04398	0.00148986	up
BnaC07g11300D	623.333	294.667	AT1G24260.2	1.01218	0.00228595	up
BnaC07g11980D	263.333	121.333	AT1G26130.2	1.06026	0.000787931	up
BnaC07g12200D	512.333	226	AT1G26210.1	1.07136	0.000451309	up
BnaC07g17690D	162.667	63.6667	AT5G44180.1	1.32727	1.81588e-05	up
BnaC07g18810D	256.333	83	AT5G46070.1	1.51791	9.35244e-07	up
BnaC07g19700D	77.3333	24.3333	AT5G46910.1	1.74561	5.59846e-05	up
BnaC07g20430D	304.667	119	AT5G47690.1	1.29622	3.95358e-05	up
BnaC07g21670D	211.667	97.3333	AT2G02230.1	1.16376	0.00072828	up
BnaC07g22840D	19535.7	8534.67	AT3G25690.2	1.12508	9.86219e-06	up
BnaC07g24650D	193.333	84.3333	AT3G27670.1	1.06028	0.0012333	up
BnaC07g25060D	57	17.3333	AT1G19010.1	1.44032	0.00197224	up
BnaC07g26190D	112.667	47.6667	AT5G47820.2	1.34666	0.000234864	up
BnaC07g27760D	216	58	AT5G27230.1	1.86418	2.74003e-07	up
BnaC07g28380D	25.6667	2.33333	AT5G27000.1	3.04962	0.000213096	up
BnaC07g29620D	52	4	AT2G05642.1	3.38327	5.99695e-07	up
BnaC07g29770D	191	57.6667	AT5G24740.1	1.77135	2.42022e-06	up
BnaC07g29830D	144.667	42	AT5G24660.1	2.27491	0.000774731	up
BnaC07g30110D	169.333	69.3333	AT5G24320.1	1.09276	0.00129491	up
BnaC07g30170D	30	6.66667	AT5G24290.1	2.83291	0.0015885	up
BnaC07g30180D	82.6667	20.6667	AT5G24280.1	1.97886	1.68928e-05	up
BnaC07g30200D	735	126	AT5G24240.1	2.27458	4.67652e-19	up
BnaC07g30590D	9570.33	4188	AT5G23740.1	1.11416	0.000407327	up
BnaC07g30810D	176.667	88.3333	AT5G23430.1	1.06375	0.00203113	up
BnaC07g31060D	178	74	AT5G61190.1	1.15908	0.00102607	up
BnaC07g31790D	368	89.3333	AT3G50440.1	1.98616	2.74883e-05	up
BnaC07g31890D	803.667	128	AT3G50830.1	2.46789	1.3595e-14	up
BnaC07g32100D	248.667	41.3333	AT3G51150.2	2.48311	2.60961e-07	up
BnaC07g32610D	266	76	AT3G51950.2	1.76036	0.00054104	up
BnaC07g32760D	876	383.667	AT3G52250.1	1.11333	1.08184e-05	up
BnaC07g33240D	1547.33	668.667	AT4G15820.1	1.1611	0.000222703	up
BnaC07g33430D	221.333	100.333	AT4G16110.1	1.05964	0.00201318	up
BnaC07g36030D	134	30.3333	AT4G19690.2	2.11071	1.69177e-09	up
BnaC07g39060D	361.667	162.333	AT4G24680.1	1.10363	7.57808e-05	up
BnaC07g39860D	2111.33	967.333	AT4G25700.1	1.08037	5.90268e-06	up
BnaC07g42210D	971.333	453.333	AT4G29900.1	1.01552	0.000818409	up
BnaC07g45340D	18	1.33333	AT4G35010.1	4.05972	0.000714927	up
BnaC07g46840D	19.6667	3	---	3.43962	0.00124799	up
BnaC07g49180D	24	1.66667	AT5G48140.1	3.37046	0.00321844	up
BnaC07g49850D	74.6667	12.6667	AT5G23110.1	2.51982	5.31718e-06	up
BnaC07g49890D	105.333	8	AT5G61460.1	3.74935	6.29308e-14	up
BnaC07g50870D	177.667	66.6667	AT4G30160.1	1.31939	8.34895e-06	up
BnaC08g00380D	427.667	191	AT1G65660.1	1.11002	3.37889e-05	up
BnaC08g00870D	166.333	73.6667	AT1G04650.1	1.14658	0.000899979	up
BnaC08g02040D	494.667	179.333	AT1G07130.1	1.3477	0.00251684	up
BnaC08g02070D	695	308.667	AT1G07140.1	1.02887	0.000105617	up
BnaC08g02820D	1316.67	532.667	AT1G49540.1	1.10628	0.00280947	up
BnaC08g04850D	55.6667	9.66667	AT1G45545.1	2.22035	0.000738326	up
BnaC08g06560D	2097.67	648.667	AT1G36160.2	1.57122	7.70774e-07	up
BnaC08g09050D	221.667	85	AT1G31480.1	1.20569	0.000636989	up
BnaC08g09740D	51.3333	13	AT4G14650.1	1.99744	0.000338061	up
BnaC08g10610D	80	27.6667	AT4G16310.1	1.11405	0.000699865	up
BnaC08g13810D	125.667	54.3333	AT1G09730.2	1.30348	0.000914891	up
BnaC08g17010D	135.333	41.6667	AT1G16710.1	1.74455	3.15476e-05	up
BnaC08g18170D	23.3333	24	AT1G18630.1	1.64119	0.00140985	up
BnaC08g18670D	69.6667	29.3333	AT1G19220.1	1.54343	0.00314541	up
BnaC08g19440D	50.6667	13	AT1G20760.1	1.90997	0.00214299	up
BnaC08g20070D	2140.67	676.333	AT1G21980.1	1.53681	1.30085e-08	up
BnaC08g20870D	42.3333	10.3333	AT3G49210.1	2.00996	0.000737448	up
BnaC08g21210D	197	79.6667	AT3G49601.1	1.28957	0.000122373	up
BnaC08g22010D	192.667	51.3333	AT3G50630.1	1.88689	0.000179711	up
BnaC08g22900D	34.3333	7.33333	AT3G51570.1	2.05961	0.000331038	up
BnaC08g25110D	341	154.667	AT3G54280.1	1.04169	0.00170951	up
BnaC08g25430D	242.667	106	AT3G54670.3	1.07914	0.00158743	up
BnaC08g29330D	2896.33	968.333	AT3G58620.1	1.56027	3.50691e-05	up
BnaC08g32560D	85.6667	29.3333	AT3G62900.1	1.50014	0.00180576	up
BnaC08g38240D	161	65.3333	AT1G16710.1	1.13352	0.000638744	up
BnaC08g38590D	252	73	AT1G15940.1	1.83992	3.71641e-07	up
BnaC08g43180D	506.667	213.667	AT1G08420.1	1.15602	0.000967194	up
BnaC08g43620D	584	225	AT1G03930.1	1.26222	8.22776e-05	up
BnaC08g43810D	203	94.3333	AT1G04210.1	1.16007	0.00109099	up
BnaC08g44950D	57	21	AT1G06780.2	1.78438	0.000684323	up
BnaC08g45790D	700.667	207.667	AT1G03080.1	1.74765	2.58574e-06	up
BnaC08g45800D	155	61.6667	AT1G03060.1	1.38969	0.000100965	up
BnaC08g49310D	295	122.333	AT1G64710.1	1.20646	0.000579697	up
BnaC09g00430D	30.3333	5	AT4G03070.1	4.72644	0.00026889	up
BnaC09g02450D	415	154.333	AT5G48460.1	1.446	9.41056e-06	up
BnaC09g02700D	1948.67	861.333	AT5G49470.3	1.11237	0.000475213	up
BnaC09g03090D	73.6667	22	AT5G27240.1	1.80727	1.46476e-05	up
BnaC09g03730D	342	76.3333	AT5G26220.1	2.02758	7.75376e-05	up
BnaC09g04850D	1506.33	427.667	AT5G23490.1	1.72975	4.88044e-09	up
BnaC09g05170D	120.667	49.3333	AT5G61150.1	1.21072	0.00248235	up
BnaC09g07550D	5804.33	2568	AT5G67030.1	1.1069	3.92677e-06	up
BnaC09g08550D	307	108.667	AT2G13370.1	1.33072	0.000418888	up
BnaC09g09620D	456	218	AT2G17930.1	1.05235	0.000106842	up
BnaC09g12120D	201	66.3333	AT1G64570.1	1.32762	0.000561333	up
BnaC09g13610D	9.66667	0.666667	AT5G33330.1	2.80933	0.000939642	up
BnaC09g18980D	188	82.3333	AT5G45050.1	1.02835	0.00227369	up
BnaC09g20220D	193.333	109	AT5G47490.1	1.06177	5.31396e-05	up
BnaC09g21210D	163	51	AT2G03150.1	1.61603	2.18935e-05	up
BnaC09g21460D	40.6667	4.66667	AT3G23930.1	3.6577	4.92128e-05	up
BnaC09g21680D	47.3333	13.3333	AT3G26000.1	1.44157	2.23241e-05	up
BnaC09g25570D	0	0	---	1.43257	2.82048e-05	up
BnaC09g26140D	151	70.3333	AT4G11110.1	1.01896	0.00188422	up
BnaC09g28950D	1154	399	AT5G52882.1	1.47851	9.65214e-05	up
BnaC09g30600D	196.333	89	AT5G54200.1	1.18561	0.000127573	up
BnaC09g31620D	423.333	169.333	AT5G55310.1	1.20906	0.000152813	up
BnaC09g36680D	172	75.6667	AT5G21930.2	1.12072	0.00157194	up
BnaC09g37130D	149.667	61.6667	AT5G20730.2	1.25387	0.000126077	up
BnaC09g37250D	267.667	119.667	AT5G20610.1	1.04062	0.000320469	up
BnaC09g39850D	284.333	92.3333	AT5G18030.1	1.70915	0.00105521	up
BnaC09g41060D	169.333	44	AT5G16780.1	1.89366	9.39455e-06	up
BnaC09g41100D	510	190.667	AT2G03140.1	1.36257	1.80233e-05	up
BnaC09g41110D	125.333	27	AT5G16730.1	2.2296	8.25252e-07	up
BnaC09g41210D	281	100.667	AT5G16680.1	1.42127	2.9009e-07	up
BnaC09g41370D	279.667	105	AT4G32480.1	1.30846	0.000953151	up
BnaC09g41520D	249.667	104	AT5G16280.1	1.07047	0.000577613	up
BnaC09g42410D	141.333	51.6667	AT5G15540.1	1.2597	0.000854396	up
BnaC09g43500D	88.6667	36.3333	AT5G13590.1	1.1348	0.00245192	up
BnaC09g43760D	0	0	AT5G13310.1	6.69984	2.42016e-06	up
BnaC09g44310D	198.667	86	AT5G12430.1	1.15263	0.000357327	up
BnaC09g46390D	319.333	79.3333	AT5G10250.1	1.95861	1.00465e-05	up
BnaC09g46820D	310.333	107.667	AT5G09850.1	1.49577	0.000318199	up
BnaC09g48100D	274.667	126	AT5G07740.1	1.00394	0.000314692	up
BnaC09g48940D	451	207.333	AT2G40290.1	1.10481	0.00122075	up
BnaC09g49110D	1173.33	540	AT5G06440.3	1.03916	0.000941825	up
BnaC09g50270D	488.333	120.333	AT5G04970.1	1.86678	9.90256e-05	up
BnaC09g50980D	55	19	AT5G65770.3	1.90827	0.000420173	up
BnaC09g51820D	152.333	59.3333	AT5G43900.3	1.13042	0.00154739	up
BnaC09g53370D	213.333	86.6667	AT5G57160.1	1.41147	4.66452e-05	up
BnaCnng02320D	130.667	40.6667	AT4G00450.1	1.54825	1.10385e-05	up
BnaCnng02670D	618	284	AT5G03660.1	1.01018	0.000445597	up
BnaCnng03210D	201	56	AT5G02830.1	1.83484	3.65001e-07	up
BnaCnng04840D	293.667	124.667	AT1G24706.1	1.16968	0.000509797	up
BnaCnng05600D	327.333	113.667	AT3G01460.1	1.48434	4.3462e-07	up
BnaCnng07470D	1105	481.333	AT3G57330.1	1.12402	0.000165283	up
BnaCnng08300D	125.667	44	AT1G74710.1	1.4338	7.44227e-05	up
BnaCnng09530D	114.667	46.6667	AT3G48430.1	1.21704	0.000198689	up
BnaCnng09690D	1758.67	735.667	AT1G77280.1	1.1145	0.000378926	up
BnaCnng10200D	55	20	AT5G04290.1	1.36279	0.000438491	up
BnaCnng11470D	327.333	142	AT1G77600.2	1.08635	0.000233586	up
BnaCnng13360D	63.6667	19	AT5G65770.3	1.72653	0.000467187	up
BnaCnng13770D	2003.67	858	AT2G21940.5	1.13773	5.7461e-05	up
BnaCnng14720D	123.333	49.6667	AT3G24870.1	1.16403	0.0023254	up
BnaCnng15810D	185	91	AT5G63320.1	1.0485	0.00205194	up
BnaCnng16670D	179	87.6667	AT1G20960.2	1.03944	0.000351608	up
BnaCnng18740D	134	31.3333	AT4G17150.1	2.05062	0.0006116	up
BnaCnng18860D	21.6667	9.33333	AT4G17330.1	1.86485	6.08082e-06	up
BnaCnng19760D	523.667	229	AT5G43880.1	1.1257	1.631e-05	up
BnaCnng21890D	207.667	83.3333	AT3G24870.1	1.26862	1.28547e-05	up
BnaCnng23270D	102.333	43.3333	AT4G02260.1	1.24682	0.0019492	up
BnaCnng23620D	150	42.3333	AT3G12810.1	1.78681	1.08582e-05	up
BnaCnng31740D	880	351	AT3G58030.4	1.22129	1.76448e-06	up
BnaCnng33360D	157	67	AT1G12580.1	1.12026	0.00131607	up
BnaCnng36870D	22.6667	1.66667	AT2G45650.1	3.88907	3.36213e-11	up
BnaCnng37610D	11.3333	2.66667	AT4G12510.1	1.52204	4.91601e-07	up
BnaCnng39440D	327.667	102.333	AT2G02950.1	1.71672	1.53193e-05	up
BnaCnng40350D	37.6667	12.6667	AT1G69070.1	1.92146	0.000699524	up
BnaCnng41050D	85	37.3333	AT1G63640.1	1.17821	0.00189861	up
BnaCnng41700D	238	76	AT5G47820.2	1.64182	0.000161325	up
BnaCnng41740D	1099	488	AT5G18500.2	1.09268	0.000357914	up
BnaCnng44890D	249.667	79	AT1G64330.1	1.72022	2.41901e-05	up
BnaCnng46310D	111.667	28	AT1G11600.1	3.29224	4.74939e-05	up
BnaCnng46320D	0.333333	1.33333	AT1G11600.1	1.57049	0.0016741	up
BnaCnng47880D	56.3333	13	AT5G39890.1	2.29545	5.37564e-05	up
BnaCnng48890D	112.667	42	---	1.33068	0.00232063	up
BnaCnng52700D	148.667	63.3333	AT5G46070.1	1.21175	0.000953371	up
BnaCnng52900D	114	38.6667	AT1G07720.1	1.53822	0.000648885	up
BnaCnng53780D	27	6	AT4G17140.3	1.85152	0.000172473	up
BnaCnng55200D	53	16	AT1G79000.1	1.69884	0.00146054	up
BnaCnng56020D	123	49	AT5G23080.1	1.2132	0.000589613	up
BnaCnng56250D	200.667	72.3333	AT4G17330.1	1.53057	1.91639e-07	up
BnaCnng57570D	308	117.667	AT5G44800.1	1.35002	1.42126e-05	up
BnaCnng58640D	629.667	145.667	AT4G18010.1	2.03251	2.09401e-11	up
BnaCnng58980D	85.6667	31.3333	AT1G02080.2	1.49715	0.00153465	up
BnaCnng59680D	100.667	20.6667	AT5G41790.1	2.26529	2.7178e-05	up
BnaCnng59750D	83	29.6667	AT1G61850.2	1.16773	0.00170789	up
BnaCnng59900D	184.667	64.3333	AT4G32620.2	1.45647	1.78431e-05	up
BnaCnng60400D	50.6667	12	AT5G61560.1	3.47857	1.78913e-05	up
BnaCnng61100D	36.3333	12.3333	AT1G80070.1	1.65065	0.00121839	up
BnaCnng62910D	4791.33	1910.67	---	1.251	0.000337389	up
BnaCnng65660D	1367	519	AT1G60010.1	1.23293	6.04428e-05	up
BnaCnng70530D	35.3333	10.3333	AT2G26780.1	1.91568	0.00102454	up
BnaCnng71550D	2965.33	1292	AT1G69530.2	1.02777	0.000180856	up
BnaCnng73760D	31.3333	8.33333	AT2G46020.2	1.82942	0.00088549	up
BnaCnng73810D	182.333	49.6667	AT1G62710.1	1.82577	4.707e-05	up
BnaCnng76050D	1987	889	AT2G16720.1	1.09163	0.000107309	up
BnaCnng77590D	154	64.3333	AT1G06230.3	1.34324	0.00114025	up
BnaCnng77640D	106	32.6667	AT3G47890.1	1.78281	0.000188261	up
BnaCnng77910D	59	20.3333	AT1G07120.1	1.73397	0.000610218	up
BnaCnng78180D	138.333	21.6667	AT4G03110.1	2.32686	3.62715e-05	up
BnaUnng00300D	19.3333	5.66667	AT5G41790.1	1.69298	0.00311348	up
BnaUnng02300D	92.6667	26	AT4G17140.1	1.55399	0.00123762	up
BnaUnng03910D	71.6667	19.3333	AT3G48550.1	2.38948	0.000219595	up
BnaUnng04180D	428.333	180.667	AT4G17330.1	1.20712	8.17067e-06	up
BnaA01g00280D	1308.67	2566.33	AT4G37760.1	-1.06577	0.00242354	down
BnaA01g00510D	29.6667	102.667	AT4G37430.1	-1.85099	8.35104e-06	down
BnaA01g00520D	2.33333	56.6667	AT4G37430.1	-4.82186	9.61595e-06	down
BnaA01g01000D	10.3333	34.6667	AT4G36850.1	-1.58446	0.00284462	down
BnaA01g01020D	191.667	470.333	AT4G36810.1	-1.25429	0.000574282	down
BnaA01g01090D	10.6667	87.3333	AT4G36740.1	-3.28131	0.000500341	down
BnaA01g01400D	13	58.6667	AT4G36220.1	-2.58995	0.000614904	down
BnaA01g01960D	69.6667	180	AT4G35480.1	-1.34542	2.6827e-05	down
BnaA01g02940D	428.667	1141	AT4G34190.1	-1.49865	0.000138823	down
BnaA01g06170D	2.66667	38.3333	AT4G30980.1	-3.44872	3.34349e-06	down
BnaA01g07270D	132.333	408.667	AT4G29680.1	-1.74602	1.24304e-07	down
BnaA01g08900D	31	127	AT4G18030.1	-1.87377	0.002052	down
BnaA01g09200D	26.3333	119.667	AT4G18422.1	-2.42847	4.67586e-05	down
BnaA01g09210D	380.667	812	AT4G18425.1	-1.08862	0.00267671	down
BnaA01g10630D	101.333	212	AT5G44500.2	-1.08842	0.00314954	down
BnaA01g10740D	4.66667	24.3333	AT4G20820.1	-2.36499	0.00141774	down
BnaA01g10750D	255	906.333	AT4G20830.1	-1.94513	9.8867e-09	down
BnaA01g12270D	13.6667	64	AT4G22530.1	-1.99114	0.000106828	down
BnaA01g13040D	283.333	558	AT4G23430.2	-1.06405	0.00170298	down
BnaA01g13700D	407	816.667	AT4G24220.1	-1.09731	2.91276e-05	down
BnaA01g14510D	25.3333	86.3333	AT4G25170.2	-1.88881	0.000135216	down
BnaA01g15250D	102.667	249.667	AT4G26080.1	-1.31847	0.000462356	down
BnaA01g16530D	360.333	795.333	AT4G27520.1	-1.24594	1.6585e-05	down
BnaA01g16680D	7.33333	51.3333	AT4G27810.1	-2.88961	1.26341e-05	down
BnaA01g17560D	104.667	255	AT3G17000.1	-1.22209	0.00233048	down
BnaA01g17570D	945.333	2442.67	AT4G16190.1	-1.46397	6.21557e-05	down
BnaA01g18530D	14.3333	53.6667	AT4G15490.1	-2.11929	0.000813418	down
BnaA01g19110D	439.333	1089.33	AT4G14690.1	-1.3894	0.00101476	down
BnaA01g19390D	89	219	AT3G51520.1	-1.31874	9.09081e-05	down
BnaA01g20660D	5.66667	29.6667	AT3G49120.1	-2.57922	0.00239054	down
BnaA01g20750D	17	81.6667	AT3G49220.1	-2.15399	0.00219854	down
BnaA01g21180D	417.333	1572.33	AT3G50270.1	-1.95976	1.19272e-05	down
BnaA01g22240D	102	210	AT1G60190.1	-1.09864	0.00316251	down
BnaA01g22910D	64	144	AT1G61870.1	-1.16434	0.00127695	down
BnaA01g22990D	200.333	1027	AT3G24420.1	-2.47332	9.93885e-06	down
BnaA01g25000D	2831.33	6184	AT3G21550.1	-1.14261	0.00189176	down
BnaA01g25260D	74	169.333	AT3G21220.1	-1.34832	0.00195935	down
BnaA01g27570D	72.3333	359.333	AT3G16770.1	-2.20623	8.35307e-05	down
BnaA01g28930D	7.66667	57	AT3G15500.1	-3.66288	0.000393472	down
BnaA01g29130D	17.6667	67	AT3G14850.2	-2.1034	0.000922522	down
BnaA01g29260D	2	14	AT3G14690.1	-2.59819	0.0016169	down
BnaA01g29410D	8.66667	65.6667	AT3G14420.2	-2.67886	2.18561e-06	down
BnaA01g32000D	121.667	334	AT3G10050.1	-1.45136	0.00261358	down
BnaA01g32050D	510.333	1208.33	AT3G09820.1	-1.23962	0.00236768	down
BnaA01g32350D	37.3333	127.333	AT3G07350.1	-2.2014	0.00166199	down
BnaA01g33650D	171.667	361	AT5G18380.1	-1.17334	0.00212376	down
BnaA01g34710D	656	1558	AT4G39800.1	-1.38386	0.00199828	down
BnaA01g34970D	156	812	AT4G19840.1	-2.47009	3.92873e-08	down
BnaA01g34980D	4.33333	42.3333	AT4G19810.1	-3.60203	0.000101305	down
BnaA01g36810D	21	110	AT3G20820.1	-2.40487	0.000987887	down
BnaA02g02530D	11.6667	61.3333	AT5G15190.2	-2.39269	0.000866896	down
BnaA02g02540D	144	274.333	AT5G15200.1	-1.00629	0.000632507	down
BnaA02g02910D	87.6667	484.667	AT5G15970.1	-2.77364	1.52762e-05	down
BnaA02g03770D	125.333	347	AT5G17920.2	-1.69263	0.000280053	down
BnaA02g04990D	9.66667	51	AT5G20630.1	-1.82825	2.74062e-05	down
BnaA02g09460D	25	155	AT5G54770.1	-2.82731	3.67106e-08	down
BnaA02g09670D	9	40.3333	AT5G54300.1	-2.35342	0.000418613	down
BnaA02g09960D	260.333	825.333	AT5G53970.1	-1.58599	0.00174211	down
BnaA02g10130D	10.3333	109	AT5G53730.1	-3.25153	3.31304e-11	down
BnaA02g10880D	38.3333	191	AT5G52420.1	-2.30873	7.88001e-07	down
BnaA02g10950D	9.66667	49.3333	AT5G52390.1	-2.78864	0.000425551	down
BnaA02g12790D	57	140.333	AT1G67070.1	-1.41773	0.000954892	down
BnaA02g13100D	127	287	AT1G67360.1	-1.2895	0.00104702	down
BnaA02g13310D	485.667	1052.33	AT1G67730.1	-1.10412	0.0002009	down
BnaA02g13330D	7.33333	43	AT1G43580.1	-2.49226	0.000585546	down
BnaA02g14430D	250	650	AT1G69600.1	-1.49134	2.21372e-07	down
BnaA02g14450D	98.6667	251.333	AT1G69620.1	-1.30103	0.00209495	down
BnaA02g15830D	6.66667	28.6667	AT1G72160.1	-2.57887	0.00163889	down
BnaA02g18390D	4	44	AT1G77450.1	-4.05903	4.01122e-06	down
BnaA02g18450D	21.3333	58.6667	AT1G77330.1	-1.52157	0.00152968	down
BnaA02g19260D	1164.33	2406.33	AT1G79550.2	-1.05361	0.00306591	down
BnaA02g19840D	143	245	AT1G80290.2	-1.00097	0.000912521	down
BnaA02g19970D	2.33333	35.3333	AT1G80160.1	-3.93481	1.93193e-06	down
BnaA02g20200D	813.667	1884.67	AT2G12190.1	-1.30331	0.000198319	down
BnaA02g20270D	66	246.667	AT4G01070.1	-1.90919	2.64253e-06	down
BnaA02g20310D	51.3333	130.667	AT4G00895.1	-1.42397	0.000688552	down
BnaA02g21680D	701	2172.67	AT4G11600.1	-1.64022	0.000115275	down
BnaA02g21820D	261	653	AT4G11150.1	-1.28869	0.00125632	down
BnaA02g21890D	557.667	1486	AT4G11010.1	-1.32043	0.000184569	down
BnaA02g23670D	13.3333	45.3333	AT3G47570.1	-1.90639	0.000249494	down
BnaA02g25550D	432	1605.67	AT5G47560.1	-1.9312	2.57663e-10	down
BnaA02g25970D	152.667	297.667	AT2G01820.1	-1.01797	0.000894678	down
BnaA02g25990D	13.6667	65.3333	AT4G22485.1	-2.35182	0.00109942	down
BnaA02g26660D	131.667	318.667	AT2G02990.1	-1.33847	2.32214e-05	down
BnaA02g27010D	60.3333	137.667	AT2G01290.1	-1.17672	0.000298797	down
BnaA02g27140D	172	531.667	AT2G01140.1	-1.60505	5.82651e-05	down
BnaA02g27500D	194.667	453.333	AT3G25560.1	-1.31335	0.000127257	down
BnaA02g27980D	12	108	AT5G54770.1	-3.12195	9.5855e-07	down
BnaA02g28570D	32.3333	128.667	AT3G27060.1	-1.6995	0.000256346	down
BnaA02g29380D	40	166	AT3G28740.1	-2.08895	0.000144989	down
BnaA02g29990D	4	95.6667	AT5G48180.1	-4.81442	6.17325e-08	down
BnaA02g30210D	17.6667	120	AT5G48490.1	-2.40384	0.00204235	down
BnaA02g32410D	46	136	AT5G24610.1	-1.57907	5.14618e-06	down
BnaA02g33530D	57.6667	283	AT5G62680.1	-2.34299	1.53177e-06	down
BnaA02g33910D	45	113.333	AT5G63790.1	-1.63192	0.000476622	down
BnaA02g34110D	196	451.333	AT5G64240.2	-1.4404	7.61924e-05	down
BnaA02g34210D	12.3333	79	AT5G64430.1	-2.7114	0.0022926	down
BnaA02g34220D	13.6667	50	AT5G64430.1	-1.82249	0.0026227	down
BnaA02g34780D	59.3333	197	AT5G66280.1	-2.21058	0.000220412	down
BnaA02g34850D	47.6667	149.333	AT5G66170.3	-1.86276	0.000314982	down
BnaA02g36200D	20.3333	125.667	AT1G79330.1	-2.78129	9.05841e-09	down
BnaA02g36210D	32.6667	103.667	AT1G79270.1	-1.95736	0.000107042	down
BnaA02g36240D	86.6667	262.333	AT1G80830.1	-1.69527	2.83238e-06	down
BnaA02g36290D	16.6667	58.3333	AT1G80760.1	-2.08529	0.000239407	down
BnaA02g36380D	53.3333	128.667	AT4G01150.1	-1.43977	4.56735e-05	down
BnaA02g36840D	80	201.667	AT2G01150.1	-1.20231	0.000667694	down
BnaA03g00330D	498.333	1042.67	AT5G01520.1	-1.26052	0.000334024	down
BnaA03g01450D	138.667	327.333	AT2G05220.2	-1.18958	0.000464501	down
BnaA03g02320D	203.333	546.333	AT5G08050.1	-1.55886	3.18166e-05	down
BnaA03g02650D	30.6667	108.667	AT5G09220.1	-1.69783	0.00317408	down
BnaA03g02660D	4	25.3333	AT5G09300.1	-3.08507	0.000809666	down
BnaA03g02820D	7	40	AT5G10140.1	-2.66559	0.00208009	down
BnaA03g04290D	2	41.6667	AT5G13330.1	-3.81467	0.000823665	down
BnaA03g04310D	45	114	AT5G13420.1	-1.47187	0.00233551	down
BnaA03g07400D	25	70	AT5G18850.1	-1.64018	0.000440721	down
BnaA03g08270D	46.6667	112.333	AT5G21920.1	-1.24167	0.000213518	down
BnaA03g10700D	68.6667	139	AT5G56600.1	-1.14943	0.00228389	down
BnaA03g11320D	24.3333	73	AT5G55560.1	-1.80118	0.00291998	down
BnaA03g11410D	32	181.333	AT5G55450.1	-2.618	5.00791e-08	down
BnaA03g14010D	112.333	735	AT2G30490.1	-2.73236	8.82449e-06	down
BnaA03g14580D	72.3333	245.667	AT2G31570.1	-2.00584	7.63368e-06	down
BnaA03g14630D	79.3333	127.333	AT3G53870.1	-1.00547	0.000363595	down
BnaA03g17520D	2301	3683.33	AT2G37970.1	-1.02201	0.00221993	down
BnaA03g18040D	96.3333	169.667	AT2G38710.2	-1.0431	0.00112145	down
BnaA03g19280D	20	59.3333	AT2G40890.1	-1.58505	0.00105215	down
BnaA03g19510D	104.333	252.333	AT2G41530.1	-1.36197	0.000692654	down
BnaA03g20340D	14	36.3333	AT2G43620.1	-1.7667	0.00129106	down
BnaA03g22120D	63.6667	170	AT5G54550.1	-1.56154	0.000194009	down
BnaA03g24160D	193.333	446.333	AT4G09800.1	-1.1796	0.00059358	down
BnaA03g24280D	8.33333	37.3333	AT4G10250.1	-4.31413	0.000664978	down
BnaA03g27130D	794	2253.67	AT4G00430.1	-1.59851	5.13242e-06	down
BnaA03g28220D	36.3333	125.667	AT3G03150.1	-1.886	0.00250873	down
BnaA03g31380D	188.667	399.667	AT3G10740.1	-1.204	2.05186e-05	down
BnaA03g31730D	477.333	1131.67	AT3G11480.1	-1.44699	0.00243775	down
BnaA03g33380D	65.6667	161.667	AT3G14420.2	-1.47208	0.00208887	down
BnaA03g34290D	12.3333	47	AT3G16770.1	-2.09942	0.00293801	down
BnaA03g34580D	125.667	262.667	AT1G48325.1	-1.94492	0.000833726	down
BnaA03g36060D	61	132	AT3G21140.1	-1.14882	0.000515123	down
BnaA03g36440D	413	1336.67	AT3G21760.1	-1.89953	1.76418e-08	down
BnaA03g37990D	81.3333	235.667	AT2G05100.1	-1.46327	5.20449e-06	down
BnaA03g38770D	196.667	1156	AT2G15020.1	-2.75079	1.60093e-08	down
BnaA03g39290D	13.6667	47	AT2G16740.1	-1.66957	0.00106879	down
BnaA03g40290D	15.3333	53.3333	AT5G61520.1	-2.18029	0.000577438	down
BnaA03g40940D	143.667	385.333	AT3G50770.1	-2.01291	6.14066e-05	down
BnaA03g41940D	381.333	1575	AT4G15480.1	-2.16698	0.000149929	down
BnaA03g42820D	81	158	AT4G16720.1	-1.08397	0.00131379	down
BnaA03g43840D	139.333	371.667	---	-1.72703	0.00122903	down
BnaA03g49010D	33	114.333	---	-1.99963	5.20819e-06	down
BnaA03g49910D	17.6667	147.333	AT4G30020.1	-3.04309	4.15871e-07	down
BnaA03g51630D	29	97.6667	AT4G31590.1	-1.63551	2.48952e-05	down
BnaA03g52770D	80.6667	275	AT4G34320.1	-1.74142	9.03739e-05	down
BnaA03g54880D	4568.67	19431	AT5G02380.1	-2.17984	2.75344e-15	down
BnaA03g55670D	14.6667	89	AT5G06760.1	-2.98118	3.9814e-07	down
BnaA03g57660D	18.3333	81	AT2G04160.1	-2.34253	4.39905e-06	down
BnaA03g59400D	29	92	AT1G58360.1	-2.01257	6.39754e-06	down
BnaA04g01340D	21.3333	54.6667	AT3G60966.1	-1.61633	0.00235873	down
BnaA04g01540D	73	144.333	AT3G59760.3	-1.1806	0.00234691	down
BnaA04g03160D	995	1955.33	AT3G56240.1	-1.09746	0.000318188	down
BnaA04g04090D	233.333	458	AT3G54470.1	-1.07143	0.000551494	down
BnaA04g06040D	0.666667	15.3333	AT4G14440.1	-4.21549	0.000623267	down
BnaA04g07250D	243.667	592.333	AT4G12800.1	-1.37679	4.77685e-06	down
BnaA04g08160D	1960.67	3692	AT5G37600.1	-1.07269	0.000153317	down
BnaA04g08280D	71	155	AT5G37740.1	-1.17172	0.0030458	down
BnaA04g10540D	41.3333	107.333	AT5G40690.1	-1.98382	0.00272686	down
BnaA04g12130D	60.3333	153	AT2G21330.1	-1.45213	7.35105e-05	down
BnaA04g15750D	112	310	AT3G57020.1	-1.77246	1.26244e-05	down
BnaA04g16070D	175.667	382.333	AT2G27820.1	-1.13913	0.00017086	down
BnaA04g17190D	10	101.667	AT2G30010.1	-3.32141	0.000654307	down
BnaA04g17560D	8.33333	80.6667	AT2G30490.1	-3.34302	2.13044e-06	down
BnaA04g17570D	109.667	357.667	AT2G30490.1	-1.84521	0.000550235	down
BnaA04g17910D	8.66667	41	AT2G30860.1	-2.0699	0.00127889	down
BnaA04g18840D	8.33333	58	AT2G32510.1	-2.44803	6.85187e-05	down
BnaA04g19910D	10.6667	54.3333	AT5G03490.1	-1.96941	0.00301296	down
BnaA04g20180D	154.333	316.667	AT2G34470.2	-1.08673	0.000836495	down
BnaA04g20820D	64	129	AT2G35810.1	-1.10657	0.0031433	down
BnaA04g21850D	1293.33	3171.33	AT2G38170.1	-1.40453	1.47347e-05	down
BnaA04g22170D	174	384.333	AT2G38740.1	-1.23814	3.743e-05	down
BnaA04g23020D	91.3333	238.667	AT2G39450.1	-1.58497	0.000129537	down
BnaA04g23390D	71.3333	143.333	AT3G56340.1	-1.13021	0.000567681	down
BnaA04g23600D	50.6667	183.333	AT2G40890.1	-1.86063	1.63357e-05	down
BnaA04g23610D	235.667	860	AT2G40900.1	-2.07272	1.89462e-05	down
BnaA04g24030D	103.667	280.333	AT2G41660.1	-1.69853	0.00040663	down
BnaA04g25550D	5	35	AT2G44080.1	-3.19476	0.0029313	down
BnaA04g25630D	55.6667	196	AT2G44260.2	-1.93057	5.9015e-06	down
BnaA04g25790D	0.666667	36.3333	AT2G44600.1	-7.02371	2.85684e-06	down
BnaA04g26730D	96.3333	195.333	AT2G46735.1	-1.09628	0.00233866	down
BnaA04g27230D	12.6667	53	AT3G59700.1	-2.34109	0.000734029	down
BnaA04g28420D	507	891.333	AT2G28400.1	-1.07883	0.000651892	down
BnaA04g28570D	1193.67	2231.33	AT2G29500.1	-1.23997	3.80442e-05	down
BnaA04g28640D	14.6667	54.6667	AT2G29410.1	-2.07675	6.22551e-05	down
BnaA04g29570D	2204.33	4661.33	AT2G47710.1	-1.1237	0.00023829	down
BnaA05g00770D	5.66667	25.3333	AT1G02500.2	-2.45944	0.00132484	down
BnaA05g01390D	158	392.667	AT2G46420.1	-1.34073	0.000159064	down
BnaA05g02740D	461.333	759.667	AT2G42310.1	-1.00581	0.00189066	down
BnaA05g05540D	864	2006	AT2G40100.1	-1.29362	9.3748e-06	down
BnaA05g05760D	612.333	1960.33	AT2G39800.4	-1.69014	0.00284858	down
BnaA05g06490D	78.3333	214	AT2G38170.1	-1.64488	7.41305e-05	down
BnaA05g06820D	33	74.3333	AT2G37710.1	-1.27761	0.00301339	down
BnaA05g08110D	8	13	AT3G52590.1	-2.91094	0.00115037	down
BnaA05g08660D	73.3333	305.667	AT3G63060.1	-2.18493	1.18116e-05	down
BnaA05g08900D	95.3333	288.667	AT2G35000.1	-1.84051	0.00118618	down
BnaA05g10200D	292	1466	AT2G33380.1	-2.40653	6.32935e-07	down
BnaA05g10920D	125.333	312.667	AT2G32510.1	-1.36628	0.00246088	down
BnaA05g11320D	136	291.333	AT5G60390.3	-1.04522	0.00270401	down
BnaA05g11950D	531.667	1657.67	AT2G30490.1	-1.65958	3.67861e-05	down
BnaA05g14430D	1.33333	53.6667	AT2G06925.1	-4.80343	0.000423095	down
BnaA05g16170D	2	50.3333	AT1G49430.1	-5.22308	2.07885e-06	down
BnaA05g16860D	2	597.333	AT3G22840.1	-7.6465	6.00194e-27	down
BnaA05g18150D	62	240.333	AT1G32470.1	-2.20015	5.96804e-10	down
BnaA05g19470D	169.667	454	AT3G21760.1	-1.56368	1.61489e-05	down
BnaA05g19580D	1311.33	2505.67	AT3G21670.1	-1.05207	0.000477571	down
BnaA05g19720D	709.333	2578.67	AT3G21420.1	-1.84841	0.000696274	down
BnaA05g19900D	23	87	AT3G21150.1	-2.49074	8.6977e-06	down
BnaA05g20090D	6634.67	14475.3	AT3G20820.1	-1.15023	0.000389814	down
BnaA05g22070D	170	368.667	AT3G18130.1	-1.00644	0.00161823	down
BnaA05g22420D	80	601	AT3G17820.1	-2.74281	1.64726e-08	down
BnaA05g22440D	475.667	949	AT3G17810.1	-1.16436	0.000805204	down
BnaA05g22530D	3	74.6667	AT3G17710.1	-4.38955	0.000101939	down
BnaA05g22850D	2.66667	20.3333	AT3G17250.1	-3.72975	0.000547332	down
BnaA05g24050D	13	86.3333	AT3G15500.1	-3.02567	0.000655179	down
BnaA05g24200D	1161.67	3902.67	AT3G15353.1	-1.72303	6.99668e-07	down
BnaA05g24860D	11.3333	87	AT3G14690.1	-3.07413	2.41401e-05	down
BnaA05g24870D	15.3333	93.6667	AT3G14690.1	-2.79101	1.90797e-06	down
BnaA05g25030D	25	91.3333	AT3G14440.1	-1.63835	0.000258816	down
BnaA05g25050D	8.66667	35.3333	AT3G14420.2	-1.96419	0.000582261	down
BnaA05g25150D	117.667	514.333	AT3G14310.1	-2.0189	0.00130197	down
BnaA05g25610D	4	45.6667	AT3G13784.1	-3.14438	0.00025437	down
BnaA05g31800D	83.3333	396	AT3G05400.1	-2.58119	5.28588e-06	down
BnaA05g32390D	114.667	229	AT3G03150.1	-1.13922	9.00101e-05	down
BnaA05g35220D	366.333	747.667	AT2G32520.1	-1.07564	0.00052541	down
BnaA05g35460D	405	888.667	AT2G29740.1	-1.23915	0.00207797	down
BnaA05g36080D	425.667	870.667	AT3G20390.1	-1.06648	0.00177487	down
BnaA05g37400D	1.33333	26	AT3G04060.1	-4.01575	0.00020173	down
BnaA06g01390D	7	63	AT1G54040.2	-3.30817	0.0001225	down
BnaA06g01810D	36	90.3333	AT1G52855.1	-1.82097	0.000197459	down
BnaA06g02440D	4	41	AT1G51210.1	-3.72017	0.000130894	down
BnaA06g02980D	12.3333	75.6667	AT1G49660.1	-2.30235	2.03679e-05	down
BnaA06g04040D	60.3333	328.667	AT1G48100.1	-2.518	0.000183206	down
BnaA06g04140D	245.667	524.333	AT1G47960.1	-1.187	0.00174512	down
BnaA06g05150D	294.667	624	AT1G08830.2	-1.00105	0.00202068	down
BnaA06g05280D	529	1002.67	AT1G56330.1	-1.00104	0.000416141	down
BnaA06g06370D	25.6667	244	AT1G10560.1	-3.54678	5.7017e-10	down
BnaA06g09140D	99.3333	306	AT1G14345.1	-1.66904	1.4097e-07	down
BnaA06g09810D	5	35.6667	AT1G15100.1	-3.31313	0.000849335	down
BnaA06g13460D	17.6667	57	AT1G19350.3	-1.80595	0.000818601	down
BnaA06g13910D	48.6667	106	AT1G19740.1	-1.31513	0.00196364	down
BnaA06g14310D	27.6667	78	AT1G20225.1	-1.58806	0.000190644	down
BnaA06g15180D	62.6667	202	AT1G21460.1	-1.71067	1.55228e-06	down
BnaA06g16270D	189	413.667	AT3G48990.1	-1.18464	0.00283718	down
BnaA06g16330D	215	878.667	AT3G48740.1	-2.08135	5.61967e-05	down
BnaA06g16650D	415.333	1445.33	AT3G48340.1	-1.99713	0.00058946	down
BnaA06g16950D	80	257	AT3G48000.1	-1.57929	0.000368951	down
BnaA06g17780D	48.6667	181	AT5G62700.1	-1.83332	0.0026749	down
BnaA06g18840D	2.66667	17	AT3G44550.1	-3.42013	0.000462197	down
BnaA06g20520D	52	124	AT3G46890.1	-1.49182	2.15887e-05	down
BnaA06g21330D	61.3333	171.333	AT5G61820.1	-1.72839	0.000289974	down
BnaA06g21470D	146.333	419.333	AT5G62020.1	-1.54008	0.000156347	down
BnaA06g22040D	82.3333	264.667	AT5G62530.1	-1.73753	6.76922e-05	down
BnaA06g22110D	16	44	AT5G62630.1	-1.42784	0.0023029	down
BnaA06g22540D	15.6667	23	AT5G63130.1	-3.04113	0.00209878	down
BnaA06g22920D	179	369.333	AT5G63800.1	-1.19324	0.00289786	down
BnaA06g22970D	1	19	AT5G63850.1	-4.77733	0.000215584	down
BnaA06g23230D	37.3333	112.667	AT5G64080.2	-1.70009	6.59771e-05	down
BnaA06g23560D	871	3064.33	AT5G64570.1	-1.81412	1.42012e-05	down
BnaA06g24210D	50	128.333	AT5G65280.1	-1.65284	0.00327865	down
BnaA06g24900D	35.6667	90	AT5G67630.1	-1.18752	0.000924826	down
BnaA06g25030D	127.333	246.333	AT5G67480.2	-1.01669	0.00145876	down
BnaA06g26230D	1.66667	161	AT5G23530.1	-6.8876	5.93532e-05	down
BnaA06g28610D	119	235	AT5G27700.1	-1.33603	7.32124e-06	down
BnaA06g28850D	74.6667	149.667	AT5G27380.1	-1.06727	0.00148679	down
BnaA06g30160D	511	417.333	AT5G48540.1	-1.42371	0.000441133	down
BnaA06g30390D	465.333	1201.67	AT5G48180.1	-1.51726	0.00113562	down
BnaA06g30760D	101.333	249	AT3G29780.1	-1.3222	0.000252183	down
BnaA06g31150D	11	24.6667	AT3G28950.1	-1.39826	0.00118929	down
BnaA06g31250D	56	199.333	AT3G28860.1	-1.83344	0.00257386	down
BnaA06g31830D	16	35.6667	AT3G27830.1	-1.18557	0.00152216	down
BnaA06g32440D	123.333	261	AT3G27060.1	-1.22027	0.000631885	down
BnaA06g34720D	68	209.667	AT2G01670.1	-1.66048	3.81405e-06	down
BnaA06g36450D	147.333	353.333	AT5G43940.1	-1.24438	0.00132737	down
BnaA06g36820D	19.6667	115.333	AT5G43180.1	-2.3769	2.08512e-11	down
BnaA06g36920D	2034.33	3952.33	AT5G43060.1	-1.07021	0.00103291	down
BnaA06g37230D	82.6667	265.667	AT4G38970.1	-1.95802	8.90377e-07	down
BnaA06g37280D	30.3333	72.3333	AT4G38910.2	-1.24862	0.00174438	down
BnaA06g37360D	172.333	555	AT4G38740.1	-1.65416	1.1048e-05	down
BnaA06g38300D	4.33333	17.6667	AT1G15110.1	-2.61507	0.00239059	down
BnaA06g38600D	167.333	372.333	AT3G47520.1	-1.20393	0.00220104	down
BnaA06g39530D	20.3333	62.3333	AT5G26280.1	-2.22684	6.03092e-05	down
BnaA06g40740D	37.6667	74	AT4G39200.1	-1.65235	0.000187118	down
BnaA07g00260D	96	183	AT2G20370.1	-1.10908	0.00315151	down
BnaA07g02880D	35.6667	102.333	AT2G17710.1	-1.58929	0.00205899	down
BnaA07g04420D	218.333	435	AT2G05830.1	-1.09054	0.000259553	down
BnaA07g04700D	0.666667	3.33333	AT5G20630.1	-1.82825	2.74062e-05	down
BnaA07g07420D	20	80.3333	AT1G30260.1	-3.30263	0.000237131	down
BnaA07g08290D	2.66667	31.6667	AT1G28570.1	-3.66803	8.52898e-05	down
BnaA07g11130D	8	69.3333	AT1G21000.1	-3.01193	3.1885e-05	down
BnaA07g11370D	450.667	1330.67	AT1G20620.1	-1.64325	1.12605e-10	down
BnaA07g12590D	139	361	AT5G66460.1	-1.42643	0.000963284	down
BnaA07g12830D	846.667	1787.67	AT2G26690.1	-1.08823	0.000476875	down
BnaA07g14530D	4.33333	31.6667	AT5G38610.1	-2.93354	0.00311396	down
BnaA07g14730D	9.33333	68	AT5G39610.1	-3.25335	6.77316e-06	down
BnaA07g15160D	24.6667	76	AT5G40760.1	-1.72067	0.00161199	down
BnaA07g17800D	66.3333	150.667	AT1G54340.1	-1.28821	0.00113785	down
BnaA07g18560D	128.667	256.333	AT3G59900.1	-1.04859	0.000922718	down
BnaA07g19530D	15.6667	51	AT3G63010.1	-1.81762	0.000219716	down
BnaA07g20570D	413.667	848.333	AT1G78370.1	-1.0918	0.000408742	down
BnaA07g21100D	8	38.6667	AT1G76980.2	-2.42444	0.000825273	down
BnaA07g21140D	84.6667	352.333	AT1G76955.1	-2.17317	3.74687e-05	down
BnaA07g22470D	191.667	685.667	AT1G73880.1	-1.96005	3.10643e-05	down
BnaA07g24050D	473.667	1180.67	AT1G69890.1	-1.46405	0.000289792	down
BnaA07g25040D	368.333	720.333	AT1G67360.1	-1.03432	0.000364937	down
BnaA07g25210D	87.3333	301.333	AT1G65060.1	-2.00983	0.000438493	down
BnaA07g25310D	227	642.667	AT4G20370.1	-1.52879	0.00180645	down
BnaA07g25530D	23	69.3333	AT1G65960.2	-1.64981	0.00029706	down
BnaA07g25800D	26.3333	130	AT1G66390.1	-2.39336	0.000469524	down
BnaA07g27240D	236.667	855	AT1G68570.1	-1.87385	5.07747e-15	down
BnaA07g27260D	9	35	AT4G39670.1	-2.2621	0.00174852	down
BnaA07g27940D	125	368	AT1G69410.1	-1.50824	4.81631e-05	down
BnaA07g28040D	3.33333	33.3333	AT1G69523.1	-3.62048	1.78894e-06	down
BnaA07g28110D	33.6667	84.3333	AT3G27740.1	-1.32942	0.00173152	down
BnaA07g28170D	518.333	1204	AT1G69600.1	-1.43794	0.00226966	down
BnaA07g28390D	2373	4933	AT1G69870.1	-1.16654	5.15272e-06	down
BnaA07g28900D	68.6667	178.667	AT1G70810.1	-1.43525	2.96009e-05	down
BnaA07g28930D	120	312.667	AT1G70830.4	-1.3745	0.00187406	down
BnaA07g29090D	146.333	358.333	AT1G71040.1	-1.38685	1.7166e-06	down
BnaA07g30990D	79.3333	187	AT1G73630.1	-1.19162	0.000641614	down
BnaA07g31590D	106.333	391.333	AT1G74470.1	-1.90627	4.66355e-06	down
BnaA07g31880D	155.667	347.333	AT1G74950.1	-1.28452	0.000198351	down
BnaA07g32130D	1	19	AT2G26020.1	-4.43894	0.000641992	down
BnaA07g32310D	153.667	307.667	AT1G76090.1	-1.11418	0.000975319	down
BnaA07g32700D	861	2365	AT1G76410.1	-1.61676	1.1326e-07	down
BnaA07g33220D	1.66667	54	AT1G76980.2	-4.07403	5.45351e-05	down
BnaA07g33510D	21.6667	76	AT1G77380.1	-1.83672	0.00319788	down
BnaA07g34930D	14.6667	61.6667	AT1G79440.1	-1.85826	0.00234092	down
BnaA07g35260D	6	31	AT1G80840.1	-2.40691	0.000587892	down
BnaA07g35730D	81.6667	289	AT1G80310.1	-2.05417	1.06243e-06	down
BnaA07g35800D	39	91.3333	AT1G80110.1	-1.51624	0.000870334	down
BnaA07g37340D	81.3333	265	---	-1.86172	4.71932e-05	down
BnaA07g37360D	121.667	300	AT5G67420.1	-1.4403	0.00166985	down
BnaA07g37370D	182.333	552.667	AT5G26310.1	-1.91561	0.00207526	down
BnaA07g38360D	65.6667	128.667	AT1G80300.1	-1.00572	0.00146996	down
BnaA07g38750D	11.3333	38	AT1G67340.1	-2.14801	0.000380792	down
BnaA08g01200D	445.333	941.667	AT1G53310.3	-1.06137	0.00284715	down
BnaA08g01830D	20.6667	82.6667	AT1G51700.1	-2.01784	5.14062e-05	down
BnaA08g02140D	44.3333	117	AT1G50430.1	-1.52918	4.32975e-05	down
BnaA08g02150D	35.3333	88.3333	AT1G50420.1	-1.31474	0.000271338	down
BnaA08g02680D	99.6667	265	AT1G49450.1	-1.66847	0.000346689	down
BnaA08g04230D	1.33333	16	AT1G45201.1	-3.44921	0.00138453	down
BnaA08g07000D	56	117.333	AT1G32060.1	-1.28166	0.000744412	down
BnaA08g07510D	94.6667	385.667	AT4G14020.1	-2.06043	0.000530864	down
BnaA08g11270D	16.6667	53.3333	AT4G34320.1	-1.74659	0.000756059	down
BnaA08g12390D	86.3333	167	AT4G31720.1	-1.10015	0.000407235	down
BnaA08g14200D	0	94.3333	AT4G27030.1	-8.29385	1.56197e-10	down
BnaA08g15140D	116.333	242.333	AT4G36130.1	-1.10238	0.00266453	down
BnaA08g15930D	636.333	1756	AT4G37990.1	-1.62625	0.000173659	down
BnaA08g16310D	76.6667	212.667	AT4G39730.1	-1.45641	6.39979e-05	down
BnaA08g16740D	1615	2997.67	AT4G39090.1	-1.01454	0.00291701	down
BnaA08g16820D	26.3333	126	AT4G38970.1	-2.11574	6.32613e-08	down
BnaA08g16920D	588.667	1598.67	AT4G38740.1	-1.65331	3.13166e-07	down
BnaA08g17480D	112	238.333	AT1G30230.2	-1.18235	0.0021422	down
BnaA08g17490D	4.33333	55	AT1G30220.1	-3.64469	2.71802e-07	down
BnaA08g17610D	2.66667	96	AT1G30040.1	-4.68707	2.1008e-06	down
BnaA08g18290D	49.6667	123.333	AT1G28440.1	-1.30095	0.00154974	down
BnaA08g18360D	4.33333	52	AT1G28390.1	-3.86607	0.00137463	down
BnaA08g18550D	9.33333	48.6667	AT1G28190.1	-2.61279	0.000347665	down
BnaA08g24410D	529	1356	AT1G13080.1	-1.39995	0.000289764	down
BnaA08g25110D	1160.67	3637.33	AT1G11840.6	-1.64167	0.000811095	down
BnaA08g25720D	1.66667	249.667	AT1G10500.1	-5.05291	2.13406e-18	down
BnaA08g25810D	41.3333	104.667	AT1G10350.1	-1.62243	0.000161148	down
BnaA08g26630D	585.333	1185	AT1G09070.1	-1.05036	0.001861	down
BnaA08g28020D	537.333	1128.67	AT1G04690.1	-1.19996	0.000153057	down
BnaA08g28350D	6.33333	75	AT1G05680.1	-3.66374	8.06633e-05	down
BnaA08g29920D	58	185.333	AT2G06520.1	-1.22539	4.65486e-05	down
BnaA09g00220D	43.6667	348.667	AT4G01070.1	-3.14976	6.3037e-07	down
BnaA09g00390D	1314	3029.33	AT4G01850.2	-1.22493	0.00306341	down
BnaA09g02120D	238.333	581.333	AT3G27690.1	-1.4691	0.000236098	down
BnaA09g02630D	202.333	427.667	AT3G29575.4	-1.12914	0.00170382	down
BnaA09g04600D	44.3333	154.667	AT5G25350.1	-1.91259	0.000501923	down
BnaA09g05940D	70.6667	145.333	AT5G62200.1	-1.10549	0.000353508	down
BnaA09g06580D	2.33333	34	AT5G63450.1	-5.20277	0.000643839	down
BnaA09g08780D	7369.33	14846.3	AT2G16600.1	-1.0373	0.000133448	down
BnaA09g12880D	119	398.667	AT1G62660.1	-1.79921	0.000265874	down
BnaA09g14510D	66.3333	171.333	AT1G59700.1	-1.50911	6.34546e-08	down
BnaA09g14900D	0.666667	31	AT1G74090.1	-6.23534	1.49315e-05	down
BnaA09g15210D	35.6667	204	AT1G57600.1	-2.3368	0.000511718	down
BnaA09g15830D	255	535.667	AT1G54570.1	-1.17617	0.00153252	down
BnaA09g15860D	38.6667	70	AT1G54530.1	-1.35641	0.00111058	down
BnaA09g16400D	744.667	1708	AT1G04410.1	-1.23055	3.2918e-05	down
BnaA09g16570D	2.33333	1.33333	AT2G30620.1	-9.635	1.02915e-11	down
BnaA09g20840D	43.3333	145	---	-1.98029	4.07854e-06	down
BnaA09g22160D	77.3333	158.667	AT4G11010.1	-1.16848	0.000322186	down
BnaA09g22870D	4.66667	31.3333	AT4G09760.1	-3.61767	0.000891082	down
BnaA09g25810D	18	77	AT1G30740.1	-2.20288	0.000612589	down
BnaA09g26300D	6.33333	30	AT1G30260.1	-2.88334	0.000505675	down
BnaA09g26500D	54.3333	313	AT1G30040.1	-2.57026	4.9825e-06	down
BnaA09g26570D	110.333	174	AT1G29930.1	-1.13736	0.000442683	down
BnaA09g27810D	15.3333	48	AT1G27680.1	-1.64647	0.000217916	down
BnaA09g30050D	504	1655	AT1G23200.1	-1.86268	1.91973e-07	down
BnaA09g30550D	4	17	AT1G22590.2	-2.18989	0.000474551	down
BnaA09g31740D	130.667	261.667	AT3G51160.1	-1.11212	0.000740954	down
BnaA09g32410D	193	476	AT3G51895.1	-1.51589	2.76808e-06	down
BnaA09g33460D	77.6667	551.333	AT3G53180.1	-2.93796	0.00221601	down
BnaA09g33560D	405.333	1751	AT3G53260.1	-2.2552	4.45588e-05	down
BnaA09g33720D	4098.67	8312	AT3G53420.2	-1.14937	0.000130663	down
BnaA09g34290D	8	49.3333	AT3G54420.1	-2.81409	4.69679e-05	down
BnaA09g34600D	645.333	1529	AT3G54820.1	-1.18513	0.000192908	down
BnaA09g35810D	428.333	1216	AT3G56360.1	-1.61542	0.000145512	down
BnaA09g36610D	28.3333	367	AT3G57260.1	-3.91177	8.62016e-13	down
BnaA09g37710D	25	84.3333	AT3G59400.1	-1.82022	0.00216077	down
BnaA09g39240D	4	50.3333	AT3G61490.3	-3.3571	0.00203503	down
BnaA09g39350D	6	31.6667	AT3G61630.1	-2.61261	0.001989	down
BnaA09g39760D	142.333	318.333	AT3G62250.1	-1.23753	9.85282e-05	down
BnaA09g40050D	21	83	AT3G62690.1	-2.97975	0.000912116	down
BnaA09g41570D	89.3333	258.667	AT2G24200.2	-1.5546	8.88354e-05	down
BnaA09g41580D	2	11.6667	AT2G24180.1	-2.77474	0.00142219	down
BnaA09g41810D	37.6667	101.667	AT2G23810.1	-1.06084	0.00289332	down
BnaA09g42560D	373.667	720.333	AT2G22500.1	-1.19106	0.000301186	down
BnaA09g42610D	98.3333	221.333	---	-1.24418	7.17018e-05	down
BnaA09g43060D	28.6667	74.6667	AT4G39200.1	-1.51593	0.000315859	down
BnaA09g43270D	538.667	1352.67	AT2G21250.1	-1.36372	3.34992e-05	down
BnaA09g45010D	18.6667	51.6667	AT1G17420.1	-1.55199	0.00214174	down
BnaA09g45400D	1.66667	24.6667	AT1G14860.1	-4.10759	3.84424e-05	down
BnaA09g46260D	281.667	599.667	AT3G04120.1	-1.15541	0.00169525	down
BnaA09g47510D	78.3333	204	AT1G11860.3	-1.39028	3.98045e-05	down
BnaA09g48650D	19	76	AT1G08920.1	-2.17605	0.0012244	down
BnaA09g49150D	244.333	508	AT5G60390.3	-1.15579	0.00121271	down
BnaA09g49160D	383	683.667	AT5G60390.3	-1.02885	0.000772076	down
BnaA09g49440D	0.333333	27.6667	AT1G07430.1	-5.97597	0.000193535	down
BnaA09g49810D	131	254.667	AT1G06680.1	-1.01237	0.00176006	down
BnaA09g49830D	44.3333	164	AT1G06650.2	-2.05617	0.000303136	down
BnaA09g51810D	21	68.6667	AT4G00680.1	-1.91107	0.00067005	down
BnaA09g52180D	1227.67	3383	AT4G01610.2	-1.55577	0.000160653	down
BnaA09g52300D	69.3333	188	AT5G63680.1	-1.77192	2.73493e-06	down
BnaA09g52600D	746.667	1448.33	AT5G66760.1	-1.05466	0.000499285	down
BnaA09g52930D	5.66667	31.3333	AT2G19500.1	-2.67912	0.00162019	down
BnaA09g53940D	73	233	AT4G08290.1	-2.07555	0.00209826	down
BnaA09g54020D	21	56.3333	AT1G32060.1	-1.60659	0.00173438	down
BnaA09g54910D	46	106.333	AT3G53880.1	-1.46657	0.000283259	down
BnaA09g54940D	261.667	562.333	AT3G53960.1	-1.11117	0.000215553	down
BnaA09g55140D	24.6667	59.6667	AT3G58610.3	-1.28586	0.00204834	down
BnaA09g55500D	6.33333	41.6667	AT3G60130.1	-3.02196	0.00013493	down
BnaA09g55560D	121.667	238.667	AT2G46620.1	-1.15377	0.00253106	down
BnaA09g55590D	6	49.3333	AT3G63010.1	-2.52811	8.10367e-06	down
BnaA09g55900D	2516.67	5648.67	AT2G21970.1	-1.25317	0.000448168	down
BnaA10g00170D	269	976.333	AT1G01900.1	-2.07709	8.60677e-05	down
BnaA10g02560D	847	1797	AT1G04410.1	-1.14359	0.00014065	down
BnaA10g02720D	13	54	AT1G04580.1	-2.35169	7.21442e-05	down
BnaA10g03460D	16.3333	56	AT1G05300.1	-1.80086	0.0031624	down
BnaA10g04310D	112	343.667	AT1G06570.1	-2.01464	0.000257586	down
BnaA10g04530D	158.667	322.333	AT1G07080.1	-1.12593	0.00305828	down
BnaA10g04830D	17.6667	47.6667	AT1G07420.1	-1.80682	0.000139298	down
BnaA10g04840D	99.3333	348.667	AT1G07430.1	-1.93224	4.95525e-05	down
BnaA10g04950D	23.6667	316	AT1G07610.1	-5.24029	0.00195377	down
BnaA10g05390D	13648.7	25495	AT1G47128.1	-1.01337	0.00123894	down
BnaA10g07450D	375	784.333	AT5G52420.1	-1.13103	7.07486e-05	down
BnaA10g08870D	34.6667	97.3333	AT1G43910.1	-1.62645	0.000612154	down
BnaA10g09420D	9	54.6667	AT5G55180.1	-2.8099	1.96016e-05	down
BnaA10g09460D	0	0	AT5G55220.1	-2.3871	2.57043e-09	down
BnaA10g10030D	58	113.667	AT5G55950.1	-1.21675	0.00114322	down
BnaA10g11100D	165.667	368.333	AT5G57070.1	-1.24852	0.000736379	down
BnaA10g11660D	277.333	556.667	AT5G57785.1	-1.14161	0.00260529	down
BnaA10g11970D	3	32.6667	AT5G58350.1	-3.54101	0.00290119	down
BnaA10g12140D	754	1893	AT5G59220.1	-1.4549	0.000248651	down
BnaA10g13210D	222.667	627.667	AT5G60360.1	-1.63705	5.11735e-08	down
BnaA10g13320D	196.333	470	AT5G60540.1	-1.17187	0.000123866	down
BnaA10g13850D	36	303.333	AT5G22500.1	-3.75098	6.83553e-08	down
BnaA10g15160D	10.3333	41.6667	AT5G20250.4	-3.285	0.000164613	down
BnaA10g16880D	968.333	2208.67	AT5G17920.2	-1.12321	0.00185811	down
BnaA10g16950D	27.6667	82.6667	AT5G17850.1	-1.59819	0.000500127	down
BnaA10g17020D	20.6667	112	AT5G17760.1	-2.41951	0.000650095	down
BnaA10g17590D	320.333	665.667	AT5G16910.1	-1.18371	0.00276911	down
BnaA10g17640D	51	142.667	AT5G16840.3	-1.10481	0.00129072	down
BnaA10g18250D	3	39.6667	AT5G16080.1	-4.08352	6.13174e-05	down
BnaA10g19510D	218	482.667	AT5G14120.1	-1.26531	0.000580578	down
BnaA10g19630D	5	49	AT5G14000.1	-3.37537	0.000206459	down
BnaA10g19690D	5.66667	22.6667	AT5G13880.1	-2.56131	0.000913832	down
BnaA10g20120D	511	1511.33	AT5G13170.1	-1.67684	1.80481e-06	down
BnaA10g20610D	201.667	603.333	AT5G12020.1	-1.48124	0.00328699	down
BnaA10g22530D	5953.67	11722	AT5G64260.1	-1.10406	0.00188665	down
BnaA10g22670D	77.3333	266.667	AT5G09220.1	-1.88667	1.05184e-05	down
BnaA10g25120D	552.667	1929.33	AT5G05270.2	-1.94636	0.000348551	down
BnaA10g25480D	32.3333	188.667	AT5G04830.2	-2.93383	1.35503e-05	down
BnaA10g25550D	62	291	AT5G04720.1	-2.37582	1.49906e-05	down
BnaA10g27170D	5261.67	14345.3	AT3G09390.1	-1.59246	2.35214e-06	down
BnaA10g29280D	36.6667	124.333	AT5G58070.1	-1.84476	0.0018923	down
BnaA10g29530D	104	229	AT5G58730.1	-1.38079	7.34092e-05	down
BnaA10g29820D	321	815	AT5G13760.1	-1.47492	9.58805e-06	down
BnaAnng00510D	0.666667	33	AT5G02880.1	-4.68427	0.000193886	down
BnaAnng01300D	20.3333	39	AT5G05340.1	-1.45118	0.0027094	down
BnaAnng02750D	31.6667	109.333	AT3G05640.2	-1.7978	0.00116937	down
BnaAnng03730D	381.667	1107	AT3G50260.1	-1.5109	2.62091e-06	down
BnaAnng04290D	25.6667	129	AT1G60950.1	-2.31282	1.21858e-07	down
BnaAnng07150D	211	507.333	---	-1.76454	0.000374417	down
BnaAnng08840D	82.6667	339.333	AT4G13930.1	-2.14585	7.34479e-05	down
BnaAnng09250D	13.3333	63.6667	AT3G12120.2	-2.59654	7.47727e-09	down
BnaAnng10080D	337.333	932.333	AT1G54040.2	-1.56486	1.45757e-07	down
BnaAnng10160D	1378.67	3655.33	AT4G20360.1	-1.49127	0.000808635	down
BnaAnng11500D	4.33333	49	AT4G29250.1	-3.32017	8.82818e-05	down
BnaAnng12320D	32.6667	73.3333	AT3G48510.1	-1.27975	0.00298189	down
BnaAnng13800D	8	43.6667	AT4G27670.1	-2.67309	0.00162752	down
BnaAnng14330D	4.33333	46.6667	AT2G05790.1	-3.77871	0.000251262	down
BnaAnng15460D	954.333	1997	AT5G60390.3	-1.09859	0.000154639	down
BnaAnng15520D	21.6667	48.3333	AT1G07720.1	-1.46309	0.00308563	down
BnaAnng15990D	3.33333	14	AT5G17760.1	-2.38111	0.000421338	down
BnaAnng17940D	63	206	AT4G38220.1	-1.85066	1.02566e-06	down
BnaAnng19960D	187.667	494	AT3G55130.1	-1.53951	8.87127e-05	down
BnaAnng20940D	81.3333	171	AT5G49740.1	-1.09477	0.001849	down
BnaAnng20970D	98	282	AT1G68570.1	-1.59515	5.22091e-07	down
BnaAnng22160D	2	2.33333	---	-1.09447	0.000845748	down
BnaAnng23330D	4.66667	37.6667	AT3G05290.1	-3.17996	0.000924815	down
BnaAnng25690D	1221.67	2381.67	AT1G31812.1	-1.08653	0.00222108	down
BnaAnng25870D	292	947.667	AT1G09500.1	-1.88371	0.000192806	down
BnaAnng27640D	113.667	248.667	AT1G15100.1	-1.31274	0.000134258	down
BnaAnng29170D	904	3678.33	AT2G34810.1	-2.11817	1.25957e-07	down
BnaAnng31420D	132	418.667	AT3G03470.1	-1.68367	4.78741e-06	down
BnaAnng32210D	18.3333	92	AT5G39050.1	-3.46317	4.85035e-08	down
BnaAnng32580D	297.333	600.333	AT2G37250.1	-1.16166	1.84968e-06	down
BnaAnng33080D	7.33333	350.333	AT5G25820.1	-6.15575	1.00478e-27	down
BnaAnng34630D	124	414.333	AT2G34790.1	-1.68685	0.000100589	down
BnaAnng36040D	26	67.3333	AT3G24460.1	-1.59738	0.000288781	down
BnaAnng37980D	42	413	AT5G15970.1	-3.59391	5.89637e-07	down
BnaAnng38020D	68.3333	185.667	AT1G24575.1	-1.48026	0.00132184	down
BnaAnng38540D	377	1116	AT4G16690.1	-1.71838	0.000199397	down
BnaAnng41830D	48.6667	180	AT1G06640.2	-1.93547	0.000152655	down
BnaC01g00680D	1733.33	3922.67	AT4G39800.1	-1.30512	0.00240433	down
BnaC01g00730D	48	106.333	AT4G39860.1	-1.23172	0.00260495	down
BnaC01g00960D	59.3333	137.667	AT4G40060.1	-1.55461	4.86485e-06	down
BnaC01g01140D	552	1244.33	AT4G37870.1	-1.19485	0.00311406	down
BnaC01g01490D	24.3333	142.333	AT4G37430.1	-2.56499	3.7216e-09	down
BnaC01g01500D	314.667	1092.33	AT4G37430.1	-2.07011	0.000308539	down
BnaC01g01790D	156.333	384.667	AT4G36990.1	-1.4413	0.000847498	down
BnaC01g01910D	214.333	409.667	AT4G37150.1	-1.04787	0.000993232	down
BnaC01g02120D	222.667	1033.33	AT4G36740.1	-2.43123	5.6679e-05	down
BnaC01g02400D	17.3333	114.667	AT4G36220.1	-2.59398	7.77907e-05	down
BnaC01g03540D	12.6667	105.333	AT4G34950.1	-3.38353	3.49591e-09	down
BnaC01g04200D	857	1868.67	AT4G34190.1	-1.24435	0.0025918	down
BnaC01g06790D	42.3333	102.333	AT4G31700.1	-1.1278	0.00220843	down
BnaC01g08350D	10.6667	46.6667	AT4G30020.1	-2.04562	0.00212673	down
BnaC01g08890D	91.3333	319.667	AT4G29680.1	-2.10293	1.31286e-06	down
BnaC01g10590D	97.6667	223.333	AT4G18210.1	-1.51841	0.000387406	down
BnaC01g11550D	27.3333	86.6667	AT4G19170.1	-1.65623	3.44558e-05	down
BnaC01g12260D	14	77	AT4G20820.1	-2.62056	1.40076e-06	down
BnaC01g12320D	179	755.667	AT4G20830.1	-2.24186	1.38944e-08	down
BnaC01g13990D	169.667	430.667	AT4G22530.1	-1.38704	0.000149154	down
BnaC01g15770D	91	217.333	AT4G23930.1	-1.41135	0.000422315	down
BnaC01g15870D	44	206	AT4G24040.1	-2.30212	5.62964e-11	down
BnaC01g16630D	1608	5734.67	AT4G24780.2	-1.88345	2.04562e-07	down
BnaC01g17570D	214	381.667	AT4G25672.1	-1.19705	0.000627459	down
BnaC01g18020D	463.333	888.333	AT4G26080.1	-1.12456	0.00279314	down
BnaC01g19180D	1237	2390.67	AT4G27030.1	-1.14113	0.0030422	down
BnaC01g20010D	93.3333	361	AT4G16690.1	-2.05873	1.04015e-06	down
BnaC01g20320D	6.33333	21	AT4G27670.1	-2.53883	5.32439e-05	down
BnaC01g20460D	18	107	AT4G27810.1	-2.58189	1.83041e-07	down
BnaC01g20550D	31	131.333	AT4G28025.1	-2.24981	0.00218152	down
BnaC01g21920D	1823.33	4496	AT4G16190.1	-1.42484	3.23726e-05	down
BnaC01g22230D	19.6667	66.6667	AT5G49555.1	-1.75409	0.000119611	down
BnaC01g22410D	1.33333	32.6667	AT4G15490.1	-4.7643	2.27447e-05	down
BnaC01g23350D	26	93.6667	AT3G51520.1	-1.78251	0.00116329	down
BnaC01g23800D	392	673.667	AT3G50820.1	-1.0349	0.000374989	down
BnaC01g25860D	39.6667	158	AT3G49120.1	-2.07358	3.58536e-08	down
BnaC01g26510D	32	68.6667	AT3G50070.1	-1.18451	0.0024037	down
BnaC01g30110D	20.3333	58.3333	AT1G16300.1	-1.62544	0.000689487	down
BnaC01g31270D	106	268	AT3G22960.1	-1.43277	0.000208698	down
BnaC01g31920D	441	909	AT3G21550.1	-1.88823	1.07459e-06	down
BnaC01g32420D	15.3333	96	AT3G20820.1	-2.58741	2.23665e-06	down
BnaC01g36040D	41.3333	320.667	AT3G15500.1	-3.32524	2.59228e-07	down
BnaC01g36680D	1.66667	20.6667	AT3G14690.1	-2.71572	0.000608936	down
BnaC01g36930D	153.667	688	AT3G14420.2	-2.2919	1.22938e-06	down
BnaC01g36940D	20	74.3333	AT3G14415.3	-1.86461	0.000224549	down
BnaC01g37010D	29	203	AT3G14310.1	-2.82071	5.4296e-06	down
BnaC01g38270D	146.667	298	AT3G12780.1	-1.0102	0.00216849	down
BnaC01g40260D	32.3333	122.333	AT3G04060.1	-2.37818	0.00032674	down
BnaC01g40890D	22	143.333	AT4G18422.1	-2.68352	1.68932e-05	down
BnaC01g41230D	447.667	1093.67	AT4G19840.1	-1.45419	5.66021e-06	down
BnaC01g42890D	22	56.6667	AT3G48100.1	-1.63601	0.00183871	down
BnaC01g43110D	33.3333	105.333	AT1G60190.1	-1.77953	0.000113227	down
BnaC02g00250D	73.3333	299.667	AT5G10540.1	-1.85177	0.000152237	down
BnaC02g00390D	83	227.667	AT5G10360.1	-1.08238	0.00156518	down
BnaC02g00490D	2	53.3333	AT5G10140.1	-4.80485	4.68226e-07	down
BnaC02g00860D	26.6667	105	AT5G09450.1	-1.96031	0.000501286	down
BnaC02g00970D	25.3333	131	AT5G09230.7	-1.61653	0.000191859	down
BnaC02g00990D	105	586	AT5G08790.1	-2.14809	0.000323085	down
BnaC02g01030D	792.667	1615.33	AT5G08690.1	-1.10826	0.000305976	down
BnaC02g01040D	355.667	769.667	AT5G08680.1	-1.15361	0.000223022	down
BnaC02g01410D	30	74.6667	AT5G07910.1	-1.48639	0.000398398	down
BnaC02g01610D	210	879.667	AT5G07440.2	-2.16742	0.00023949	down
BnaC02g01690D	8.33333	81.3333	---	-2.77092	5.66155e-05	down
BnaC02g01730D	44.3333	106	AT2G17360.1	-1.19166	0.00259432	down
BnaC02g01960D	66.3333	209.667	AT5G06530.1	-1.69397	6.04802e-05	down
BnaC02g02060D	30.3333	79.3333	AT5G06210.1	-1.53105	0.000350747	down
BnaC02g02090D	165.667	331	AT5G06130.2	-1.05619	0.00187248	down
BnaC02g02110D	199.333	766.667	AT5G06060.1	-1.89254	2.00827e-05	down
BnaC02g02120D	96	222	AT5G05987.1	-1.50135	0.00231829	down
BnaC02g02190D	221	487	AT5G05780.1	-1.17059	0.00160615	down
BnaC02g02220D	12.3333	39.3333	AT5G05600.1	-2.45173	0.000555791	down
BnaC02g02230D	13.3333	71.3333	AT1G07780.5	-2.62425	0.000531286	down
BnaC02g02340D	9	191.667	---	-4.48889	8.36791e-13	down
BnaC02g02350D	7	85.6667	AT5G05340.1	-4.04306	1.02729e-09	down
BnaC02g02620D	151	341.667	AT1G66240.1	-1.38871	0.000288884	down
BnaC02g02880D	146.667	300.333	AT5G64140.1	-1.28391	0.00077294	down
BnaC02g02960D	75.3333	167.667	---	-1.01269	0.00242796	down
BnaC02g03050D	108.667	207.667	AT5G03530.1	-1.23257	0.000128855	down
BnaC02g03140D	41.3333	164	AT5G52970.1	-1.93466	0.00279541	down
BnaC02g03240D	571.333	1158.33	AT5G03290.1	-1.05847	0.00169114	down
BnaC02g03280D	134.333	606.667	AT5G03210.1	-2.46398	8.4834e-06	down
BnaC02g03380D	239.333	602.667	AT5G03080.1	-1.3577	0.000206212	down
BnaC02g03430D	104	229.667	AT5G02960.1	-1.20273	0.00129683	down
BnaC02g03550D	8644	26435.7	AT3G09390.1	-1.76939	6.09381e-05	down
BnaC02g04490D	37.3333	89.3333	AT5G13070.1	-1.02723	0.00283195	down
BnaC02g04530D	17.3333	251	AT5G13170.1	-3.85965	2.87561e-10	down
BnaC02g04540D	9.66667	120.667	AT5G13180.1	-3.19812	1.44397e-11	down
BnaC02g04560D	123.333	321.333	AT5G13200.1	-1.41137	0.00013564	down
BnaC02g04700D	156	390.333	AT5G13390.1	-1.52164	0.000691521	down
BnaC02g04720D	10.6667	63.3333	AT5G13410.1	-2.4929	0.00254349	down
BnaC02g05050D	35.6667	183.667	AT5G13860.1	-1.75263	3.73189e-05	down
BnaC02g05070D	1536.33	5251	AT5G13930.1	-1.9425	0.000184844	down
BnaC02g05260D	3.33333	31.6667	AT5G14320.1	-3.25631	1.43905e-05	down
BnaC02g05730D	5.66667	42	AT5G14740.1	-2.64008	0.00199976	down
BnaC02g06990D	233.667	800.333	AT5G17050.1	-1.98114	1.4127e-07	down
BnaC02g07050D	349	664.667	AT5G17190.1	-1.13588	0.00318359	down
BnaC02g07090D	0	1	AT5G17220.1	-6.50295	5.77303e-05	down
BnaC02g07120D	22	64.3333	AT5G17230.3	-1.47696	6.84783e-06	down
BnaC02g07540D	33.6667	125.667	AT5G17860.1	-1.45362	3.77176e-06	down
BnaC02g07610D	425.667	1266.33	AT5G17920.2	-1.58254	6.9263e-05	down
BnaC02g08550D	24	63.6667	AT5G19150.2	-1.57407	0.0014645	down
BnaC02g08630D	14.6667	49.3333	AT5G19250.1	-1.82928	0.00284	down
BnaC02g08860D	310.667	906	AT5G19590.1	-1.56007	0.000428099	down
BnaC02g09270D	95.3333	189.667	AT5G19970.1	-1.05614	0.00269139	down
BnaC02g09540D	0	35	AT5G22500.1	-7.65153	5.64068e-07	down
BnaC02g11130D	277.667	647.333	---	-1.54041	1.20745e-06	down
BnaC02g11770D	48.3333	139.333	AT5G57180.2	-1.63236	0.000504205	down
BnaC02g11900D	76.3333	196	AT5G57070.1	-1.56488	0.000319971	down
BnaC02g11940D	36.6667	116.667	AT5G56980.1	-1.85177	0.000561517	down
BnaC02g13260D	274.667	657	AT4G26840.1	-1.46129	0.000263455	down
BnaC02g15130D	129	424	AT5G52420.1	-1.83064	9.30256e-06	down
BnaC02g18350D	2	36.3333	AT1G68560.1	-3.2375	0.000567797	down
BnaC02g19350D	345.667	939.667	AT1G69600.1	-1.56904	0.000152564	down
BnaC02g20110D	148.333	431.333	AT1G70690.1	-1.57725	0.000378637	down
BnaC02g23290D	2	12.6667	AT1G80160.1	-3.84393	0.000178859	down
BnaC02g27750D	82.6667	171.667	AT4G01070.1	-1.23493	0.00254055	down
BnaC02g28390D	131.333	422.333	AT4G12290.1	-1.82039	1.4364e-05	down
BnaC02g31270D	4	21	AT3G47090.1	-2.44711	0.00283878	down
BnaC02g31910D	1.66667	76	AT5G45890.1	-5.25886	2.7973e-08	down
BnaC02g33670D	472	1054.33	AT2G01150.1	-1.22756	0.00266323	down
BnaC02g38400D	8.66667	107	AT5G48180.1	-3.93418	1.58738e-08	down
BnaC02g39460D	9	90	AT4G29250.1	-3.34061	6.04646e-05	down
BnaC02g40120D	3.66667	22	AT5G26000.1	-2.33976	4.22164e-05	down
BnaC02g40320D	12.3333	26.6667	AT5G26280.1	-1.90618	0.00291674	down
BnaC02g40580D	108.667	349.667	AT5G25450.1	-1.67849	3.29267e-05	down
BnaC02g43120D	12.6667	60	AT5G64430.1	-2.32682	0.000211227	down
BnaC02g43690D	6.33333	29	AT5G65300.1	-2.25269	0.00266894	down
BnaC02g45000D	32	79	AT5G52390.1	-1.49392	0.000581733	down
BnaC02g46640D	3.33333	36.3333	AT1G80160.1	-3.30183	7.45395e-05	down
BnaC02g48560D	42.3333	239.333	AT5G25610.1	-2.69889	1.47534e-06	down
BnaC02g48830D	61.3333	163.333	AT5G64240.2	-1.54208	0.000238578	down
BnaC03g00060D	155	340.333	AT5G01750.2	-1.18396	0.000129591	down
BnaC03g00220D	520	1106.67	AT5G01520.1	-1.2195	3.73034e-06	down
BnaC03g03350D	150.333	406.333	AT5G08050.1	-1.49903	0.000144782	down
BnaC03g04980D	23.3333	89.6667	AT5G11720.1	-1.96493	0.000887487	down
BnaC03g05820D	13.3333	92.6667	AT5G13330.1	-3.08445	4.77444e-08	down
BnaC03g05830D	10	34.3333	AT5G13360.3	-1.78204	0.00294574	down
BnaC03g06210D	202	416.667	AT5G14040.1	-1.15535	0.00254743	down
BnaC03g06620D	63.6667	168.667	AT5G14800.1	-1.41507	0.00138329	down
BnaC03g07130D	103	298.667	AT5G15650.1	-1.60026	0.000171075	down
BnaC03g07570D	392.667	730	AT5G16110.1	-1.10108	0.00308858	down
BnaC03g07730D	616.667	1875	AT5G16370.1	-1.69798	4.68092e-06	down
BnaC03g07740D	97.3333	199	AT5G16380.1	-1.10513	0.00202806	down
BnaC03g08690D	291.667	1045.67	AT5G17920.2	-1.76358	0.000753458	down
BnaC03g08960D	265	502.667	AT5G18380.1	-1.05563	0.00011367	down
BnaC03g09370D	2.33333	26.6667	AT5G18850.1	-2.57532	0.00314507	down
BnaC03g10530D	2.33333	19.6667	AT5G21940.1	-2.62984	0.00204244	down
BnaC03g12790D	41	135.667	AT5G57785.1	-1.89772	0.00320277	down
BnaC03g13910D	74.6667	141.333	AT5G55970.2	-1.37153	0.000358961	down
BnaC03g16540D	20.3333	43.6667	AT2G30020.1	-1.53696	0.00162537	down
BnaC03g16650D	52.6667	191	AT2G30140.1	-2.06758	9.94558e-10	down
BnaC03g17600D	54.3333	168.667	AT2G31570.1	-1.70113	0.000190019	down
BnaC03g18390D	53.6667	316.667	AT2G32870.1	-2.77471	2.77124e-08	down
BnaC03g19900D	55	258.667	AT2G36120.1	-2.48225	4.108e-07	down
BnaC03g20530D	1837.33	3655	AT2G37130.1	-1.0833	0.00186801	down
BnaC03g20580D	7	30	AT2G37210.1	-2.19735	0.00150319	down
BnaC03g20950D	1861.67	3864.67	AT2G37970.1	-1.33034	0.000512704	down
BnaC03g21580D	269	536.667	AT2G38740.1	-1.11552	0.000431348	down
BnaC03g22400D	103	239.333	AT2G40010.1	-1.36452	2.45942e-06	down
BnaC03g22980D	8.33333	31.3333	AT2G40890.1	-1.97554	0.00148359	down
BnaC03g23390D	138.667	332.667	AT2G41530.1	-1.29499	0.00137163	down
BnaC03g24360D	6.33333	29	AT2G43620.1	-2.42409	0.00068605	down
BnaC03g25220D	36	141	AT2G45220.1	-2.27584	0.00179053	down
BnaC03g26320D	30	86.6667	AT2G29320.1	-1.58123	0.0016619	down
BnaC03g28630D	32.6667	98.3333	AT4G09600.1	-1.56972	0.000555984	down
BnaC03g28760D	147.333	301.333	AT4G09800.1	-1.09204	0.000567113	down
BnaC03g28860D	50.3333	414	AT4G10250.1	-3.1622	2.25156e-07	down
BnaC03g30980D	44.6667	97	AT4G02370.1	-1.17589	0.00244581	down
BnaC03g31540D	20.6667	81.6667	AT4G01410.1	-1.89658	0.00288822	down
BnaC03g32130D	159.667	1089	AT4G00430.1	-2.79185	8.80601e-09	down
BnaC03g33450D	44.3333	174	AT3G03550.1	-2.20791	0.000140939	down
BnaC03g33530D	29.6667	114	AT3G03780.3	-2.14927	0.000603297	down
BnaC03g36650D	90.3333	202	AT5G04590.1	-1.24315	7.62313e-05	down
BnaC03g39060D	324	1269	AT3G15353.1	-2.68042	7.3298e-07	down
BnaC03g40250D	69.6667	284	AT3G17820.1	-2.04336	0.000142264	down
BnaC03g40510D	41.6667	106.333	AT3G18490.1	-1.39346	0.00315762	down
BnaC03g41910D	36.3333	93	AT3G21140.1	-1.506	0.000206942	down
BnaC03g42350D	75	606.667	AT3G21760.1	-2.91853	4.59333e-22	down
BnaC03g42360D	23.3333	136	AT3G21760.1	-1.79863	0.00128207	down
BnaC03g44180D	10.6667	48	AT2G04570.1	-3.54186	8.24859e-06	down
BnaC03g45380D	57.6667	162	AT2G14095.1	-1.57003	0.000791256	down
BnaC03g45630D	2094.33	4093.67	AT2G15020.1	-1.1128	0.000582388	down
BnaC03g45990D	355.333	710.667	AT2G15970.1	-1.07389	8.59982e-06	down
BnaC03g49150D	302	690	AT5G65140.1	-1.26948	0.00235204	down
BnaC03g49750D	105.333	209.667	AT5G64430.1	-1.20779	0.000551665	down
BnaC03g49920D	237.333	550	AT5G64260.1	-1.3534	0.000558769	down
BnaC03g49980D	73.3333	169.667	AT5G64190.1	-1.25921	0.000209486	down
BnaC03g50500D	30.3333	174	AT5G63850.1	-2.49181	3.29368e-09	down
BnaC03g50550D	141.667	299.667	AT5G63800.1	-1.06972	0.00148677	down
BnaC03g51550D	65	226	AT5G62700.1	-1.81267	0.00137831	down
BnaC03g51650D	26	65.3333	AT5G62480.1	-1.79382	6.51309e-05	down
BnaC03g52080D	166.667	317	AT5G62020.1	-1.08784	0.00171523	down
BnaC03g53090D	18.6667	87	AT3G48460.1	-2.15804	0.000270458	down
BnaC03g53920D	12	30.3333	AT3G44540.1	-1.3808	0.00170457	down
BnaC03g55840D	218.667	345.333	AT1G53540.1	-1.00885	0.000288649	down
BnaC03g56170D	30.6667	135	AT5G62700.1	-2.31409	0.00128199	down
BnaC03g57700D	106.333	274.667	AT1G27450.1	-1.37659	3.66141e-05	down
BnaC03g59610D	1.66667	91.6667	AT1G30040.1	-5.40575	1.44152e-08	down
BnaC03g60160D	213	874.333	AT4G38740.1	-2.01602	1.64205e-06	down
BnaC03g60280D	35.3333	186	AT4G38970.1	-2.39244	6.03637e-09	down
BnaC03g60870D	9.66667	31.3333	AT4G40070.1	-2.60514	0.00168074	down
BnaC03g61120D	795.333	2669.33	AT4G37990.1	-1.84812	2.41094e-05	down
BnaC03g61130D	1952.33	4030	AT4G37980.1	-1.10492	2.76183e-05	down
BnaC03g62330D	4	23.3333	AT4G35480.1	-2.6202	0.001062	down
BnaC03g68840D	17	43.6667	AT2G31670.1	-1.83453	0.00284613	down
BnaC03g69030D	0.333333	3.33333	AT1G05300.1	-5.01666	0.000118018	down
BnaC03g70800D	64	311.333	AT3G13275.1	-2.33144	5.02676e-07	down
BnaC03g71780D	196	445.667	AT5G54770.1	-1.3435	3.33779e-06	down
BnaC03g72020D	50.6667	97	AT3G53430.1	-1.27647	0.000705628	down
BnaC03g72450D	107	214.667	AT3G62250.1	-1.38392	0.00119528	down
BnaC03g73530D	81	253.333	AT3G11900.1	-1.71687	2.94827e-06	down
BnaC03g73840D	85.3333	364	AT3G18830.1	-2.13016	6.74029e-07	down
BnaC03g74330D	7.33333	81.6667	---	-3.5913	2.25682e-09	down
BnaC03g74750D	29.3333	116.333	AT5G62530.1	-2.0987	0.00190666	down
BnaC03g75630D	18.3333	35.3333	AT1G25260.1	-1.79441	0.00290565	down
BnaC03g76260D	409.333	992.667	AT4G39730.1	-1.34301	8.27919e-07	down
BnaC03g76560D	133.333	249.667	AT4G37980.1	-1.19884	0.000242747	down
BnaC03g78280D	39.6667	128.667	AT1G54030.1	-1.62484	0.00328823	down
BnaC04g00330D	235	525	AT2G47180.1	-1.32685	0.00106891	down
BnaC04g00380D	18	62	AT3G62260.1	-1.8908	0.000194585	down
BnaC04g00800D	17.6667	61.6667	AT2G46620.1	-1.5982	0.00237286	down
BnaC04g00950D	7	84	AT2G46210.1	-3.74924	9.74487e-07	down
BnaC04g04760D	274.333	655	AT2G46090.1	-1.3914	4.8197e-05	down
BnaC04g07660D	311.333	696.667	AT2G37710.1	-1.25539	1.69538e-05	down
BnaC04g07710D	64.6667	164.333	AT2G37678.1	-1.50839	0.00127557	down
BnaC04g07790D	138.667	324.333	AT3G53740.4	-1.24181	4.87649e-06	down
BnaC04g08690D	911.333	1725.33	AT2G36630.1	-1.14945	0.00077824	down
BnaC04g09800D	332	1000.33	AT3G63060.1	-1.77533	5.60358e-06	down
BnaC04g09830D	143	729.667	AT2G35290.1	-2.5909	2.43258e-09	down
BnaC04g10310D	28.6667	104	AT2G35000.1	-1.95456	8.58208e-05	down
BnaC04g10320D	8	34	AT2G34990.1	-2.58677	0.00281566	down
BnaC04g10980D	44	128.333	AT1G55920.1	-1.74514	7.40148e-05	down
BnaC04g11110D	168.667	471	AT2G33380.1	-1.52561	0.000545471	down
BnaC04g11740D	5	56	AT2G32960.1	-3.61155	0.000110991	down
BnaC04g12290D	141.667	373.333	AT2G32520.1	-1.57922	0.00154596	down
BnaC04g12300D	60.3333	298.333	AT2G32510.1	-2.7853	1.34981e-08	down
BnaC04g12620D	250.667	606.333	AT2G32120.2	-1.3014	0.00132491	down
BnaC04g13200D	319.667	648.333	AT5G60390.3	-1.05238	0.000380842	down
BnaC04g14330D	175.667	519	AT2G30490.1	-1.66169	7.84814e-05	down
BnaC04g14940D	886	2139.33	AT2G29740.1	-1.45468	3.97997e-05	down
BnaC04g22860D	14.3333	61.3333	AT3G59700.1	-2.34286	4.2327e-05	down
BnaC04g26270D	276.667	527.333	AT3G54470.1	-1.03331	0.000225888	down
BnaC04g29670D	72.6667	155	AT5G35630.3	-1.13578	0.00265192	down
BnaC04g30250D	284	1115.33	AT5G37600.1	-2.19863	9.67892e-12	down
BnaC04g31270D	2.66667	24	AT5G39220.1	-3.56999	0.000532238	down
BnaC04g31690D	6.66667	64	AT5G39610.1	-3.52162	1.17392e-06	down
BnaC04g36140D	9.33333	50	AT3G20370.1	-3.04807	0.000317904	down
BnaC04g36640D	10.6667	37.3333	AT2G24270.4	-1.83532	0.000408165	down
BnaC04g38330D	35.3333	270.667	AT2G26250.1	-2.97272	3.77846e-07	down
BnaC04g38440D	11	5.66667	AT2G26750.1	-1.18193	0.00278305	down
BnaC04g39030D	641	1368.33	AT3G57020.1	-1.22516	0.000590137	down
BnaC04g39340D	41.3333	146	AT2G27820.1	-1.70724	2.44632e-05	down
BnaC04g40170D	41.6667	154	AT2G28950.1	-1.73198	0.0027888	down
BnaC04g40580D	2078	3983.33	AT2G29500.1	-1.11825	0.000102214	down
BnaC04g40700D	7.33333	21.3333	AT2G29660.1	-2.22592	0.00323199	down
BnaC04g40810D	23	70.6667	AT2G30020.1	-1.80738	0.00114991	down
BnaC04g41120D	3.33333	74	AT2G30490.1	-4.46275	7.13377e-07	down
BnaC04g43040D	188.333	465.333	AT2G32530.1	-1.43002	0.00271353	down
BnaC04g43910D	324.333	645	AT2G33470.2	-1.05966	0.000233959	down
BnaC04g45590D	102	351.333	AT2G37970.1	-1.83876	0.000208052	down
BnaC04g45720D	97.6667	406.333	AT2G38170.1	-2.27015	8.84057e-06	down
BnaC04g47500D	45.3333	118	AT5G42440.1	-1.78581	0.00076074	down
BnaC04g47640D	268.667	706.667	AT2G41380.1	-1.42815	1.35466e-07	down
BnaC04g47790D	78.6667	260.667	AT2G41660.1	-1.75098	0.000260899	down
BnaC04g49530D	24.3333	96.6667	AT2G44260.2	-2.0564	0.000117989	down
BnaC04g51140D	60.3333	28.3333	AT4G22100.1	-1.06193	0.000495158	down
BnaC04g51450D	2.33333	17.6667	AT2G47190.1	-4.00855	0.00015178	down
BnaC04g52100D	51.3333	121	AT2G46490.1	-1.26762	0.00082179	down
BnaC04g52860D	9.33333	56.3333	AT2G42980.1	-2.59737	0.000741134	down
BnaC04g52870D	5	46.3333	AT2G42990.1	-3.07988	0.000163516	down
BnaC04g53580D	8.33333	6.66667	AT2G37760.1	-3.84152	0.00217148	down
BnaC04g55930D	121.333	283.667	AT4G12800.1	-1.26327	1.48658e-05	down
BnaC05g00240D	35.6667	124.667	AT1G01900.1	-1.93796	0.0021443	down
BnaC05g00460D	32.3333	88.6667	AT1G01600.1	-1.67686	9.82865e-05	down
BnaC05g00530D	6	43	AT1G01480.1	-3.10344	0.000280782	down
BnaC05g01390D	6.66667	33.6667	AT1G02690.1	-2.57236	0.000569313	down
BnaC05g01870D	186.667	200.667	AT1G03290.2	-8.11924	3.17203e-10	down
BnaC05g03410D	3.66667	18.6667	AT1G05320.3	-3.2021	0.000730889	down
BnaC05g04530D	725.667	2839.67	AT1G06570.1	-2.16161	6.60316e-05	down
BnaC05g04860D	452.667	1357	AT1G07040.1	-1.72896	0.000579938	down
BnaC05g05190D	8	24.6667	AT1G07440.1	-2.29372	3.08491e-05	down
BnaC05g06280D	33.3333	84.3333	AT1G08650.1	-1.38268	0.00197651	down
BnaC05g10770D	44.3333	99.6667	AT1G14480.1	-1.3137	0.000377828	down
BnaC05g11400D	27	77	AT1G15100.1	-1.68715	0.000447506	down
BnaC05g12180D	44.6667	103.667	AT1G15950.1	-1.3057	0.000187456	down
BnaC05g12590D	276	784.667	---	-1.63868	0.00139037	down
BnaC05g13160D	27.3333	119	AT1G17050.1	-2.18954	1.84226e-06	down
BnaC05g14600D	31	112.667	AT1G18890.1	-1.99639	0.000380678	down
BnaC05g14830D	62.3333	173	AT1G19200.1	-1.59106	0.00225429	down
BnaC05g16290D	140.667	424	AT1G21000.2	-1.78194	0.000521673	down
BnaC05g16300D	215	427.667	AT1G21010.1	-1.13207	0.00284849	down
BnaC05g16660D	250.667	789	AT1G21460.1	-1.78389	1.1786e-07	down
BnaC05g17000D	220.667	595	AT1G21680.1	-1.18847	5.79642e-06	down
BnaC05g18500D	18.3333	230.333	AT1G23200.1	-3.84613	1.51143e-15	down
BnaC05g18870D	9.66667	64.3333	AT1G23740.1	-3.29006	1.72335e-05	down
BnaC05g20630D	113.667	263.667	AT1G25480.1	-1.40381	2.01909e-05	down
BnaC05g21440D	37.3333	104	AT1G27680.1	-1.64557	7.5194e-05	down
BnaC05g23730D	165.667	377.333	AT1G30740.1	-1.38461	0.00181433	down
BnaC05g28570D	59	168	AT1G32470.1	-1.47658	8.14709e-06	down
BnaC05g29370D	81	192.667	AT3G23000.1	-1.51517	0.00104453	down
BnaC05g29670D	0	5.66667	AT3G22840.1	-7.96258	1.92829e-08	down
BnaC05g30210D	934.667	1840.67	AT3G22370.1	-1.0429	0.000700443	down
BnaC05g30670D	503.333	1988.33	AT3G21560.1	-2.11743	0.000164964	down
BnaC05g30740D	1385	2708.67	AT3G21670.1	-1.15126	0.000212957	down
BnaC05g30840D	188	637	AT3G21150.1	-1.77847	1.0203e-07	down
BnaC05g31450D	4140.67	11597.7	AT3G20820.1	-1.44388	0.000582923	down
BnaC05g35010D	3.66667	36	AT3G18280.1	-1.87966	0.000225528	down
BnaC05g35350D	73.3333	157.667	AT3G18130.1	-1.16091	9.98665e-05	down
BnaC05g36150D	730.667	1639.67	AT3G17240.3	-1.13802	0.000822839	down
BnaC05g36720D	16.6667	70.6667	AT3G16520.3	-2.49701	8.70962e-05	down
BnaC05g37210D	282	596	AT3G16180.1	-1.04313	0.00276836	down
BnaC05g37540D	70.3333	160.667	AT3G15730.1	-1.28688	0.000582431	down
BnaC05g38150D	11.6667	78.6667	AT3G15500.1	-3.07342	5.58703e-06	down
BnaC05g38240D	1635	5212.33	AT3G15353.1	-1.80955	1.73767e-11	down
BnaC05g38540D	137	261.667	AT3G14990.1	-1.00816	0.00139284	down
BnaC05g38890D	10	158.333	AT3G14690.1	-3.96332	2.69173e-07	down
BnaC05g38900D	57.6667	205.333	AT3G14690.1	-2.12083	1.5548e-05	down
BnaC05g39220D	15.3333	59	AT3G14420.2	-2.09096	2.1259e-05	down
BnaC05g40380D	34	77	---	-1.28639	0.00156971	down
BnaC05g40440D	175.667	335.667	AT3G12750.1	-1.01241	0.000733005	down
BnaC05g41300D	222.667	783.333	AT3G11930.1	-1.91713	0.000252037	down
BnaC05g43440D	16.6667	127.667	AT3G09450.1	-3.24625	8.08484e-08	down
BnaC05g43490D	10040.3	25522.3	AT3G09390.1	-1.47943	2.21722e-05	down
BnaC05g45310D	125.333	450.667	AT3G06510.1	-2.06967	2.74513e-07	down
BnaC05g45350D	10.6667	34	AT3G06470.1	-2.04334	0.00229164	down
BnaC05g46390D	138.667	605.333	AT3G05400.1	-2.22734	4.08752e-05	down
BnaC05g47390D	38.6667	89.6667	AT5G18380.1	-1.42656	0.000793213	down
BnaC05g48120D	32.6667	82.6667	AT3G03620.1	-1.50017	0.00147016	down
BnaC05g49110D	10.6667	32	AT1G05300.1	-1.6585	0.0013887	down
BnaC05g51350D	11.6667	77.3333	AT1G49430.1	-2.49268	8.48063e-05	down
BnaC06g00260D	3861	15353	AT1G47128.1	-2.13201	2.03216e-08	down
BnaC06g01320D	87	264	AT2G18193.1	-1.67667	0.000127017	down
BnaC06g01610D	27	123	AT1G48100.1	-2.43557	0.000401855	down
BnaC06g03620D	25.3333	70	AT1G50420.1	-1.04998	0.00142633	down
BnaC06g05910D	97.6667	476.333	AT1G52890.1	-2.45885	7.94095e-08	down
BnaC06g14590D	139.667	321	AT3G53420.2	-1.2733	4.3693e-05	down
BnaC06g15120D	29	69.3333	AT3G54210.1	-1.42767	0.00119724	down
BnaC06g16800D	225	495.333	AT3G58680.1	-1.31616	0.00137554	down
BnaC06g17140D	7	31	AT3G59210.4	-1.85837	0.00223357	down
BnaC06g17590D	40	123.667	AT3G59900.1	-1.40792	0.00158375	down
BnaC06g18710D	3	24.6667	---	-2.93481	0.000500211	down
BnaC06g19090D	117.333	230.667	AT1G80300.1	-1.00975	0.000920641	down
BnaC06g20260D	14.6667	68	AT1G78960.1	-4.55041	8.54772e-09	down
BnaC06g22470D	50.3333	158.667	AT1G75330.1	-1.58812	0.000580106	down
BnaC06g23550D	78.3333	309.333	AT1G73500.1	-2.08963	6.58336e-05	down
BnaC06g24280D	3.33333	23.6667	AT1G72490.1	-3.26121	1.22876e-05	down
BnaC06g25000D	23.6667	61	AT1G70000.2	-1.43539	0.00256281	down
BnaC06g26300D	250.667	773.667	AT1G67870.1	-1.72916	0.000987009	down
BnaC06g26780D	1114.67	2228	AT1G67360.1	-1.05628	0.00247906	down
BnaC06g26790D	47.6667	108	AT1G67340.1	-1.34557	0.000177335	down
BnaC06g27190D	23	68.3333	AT1G65730.1	-1.67696	0.00212016	down
BnaC06g27300D	415	871	AT1G65930.1	-1.1988	6.95276e-07	down
BnaC06g27420D	80.6667	315	AT1G66130.1	-2.02701	8.80275e-08	down
BnaC06g29080D	3350.33	9626	AT1G67870.1	-1.69041	6.0517e-05	down
BnaC06g30020D	3.33333	28.3333	AT1G68430.1	-3.16097	0.000317158	down
BnaC06g30180D	1064.67	2641.33	AT1G68570.1	-1.46119	7.45616e-09	down
BnaC06g31960D	85.3333	205	AT1G70810.1	-1.30829	0.000301002	down
BnaC06g32200D	219	529.667	AT1G71040.1	-1.4249	2.51218e-06	down
BnaC06g32240D	56.3333	104.667	AT1G71090.1	-1.1769	0.00172979	down
BnaC06g33920D	31	135.667	AT1G72790.1	-2.18597	0.000662929	down
BnaC06g34440D	123	230.667	AT1G73630.1	-1.01149	0.00151587	down
BnaC06g37160D	380.667	1244.33	AT1G76410.1	-1.7681	0.000329967	down
BnaC06g38540D	8.66667	63	AT1G78060.1	-2.83534	0.000643691	down
BnaC06g40530D	273.667	714	AT1G15690.1	-1.51249	0.000345162	down
BnaC06g40650D	222	631.333	AT1G80310.1	-1.67453	4.05684e-07	down
BnaC06g42780D	32.6667	106	AT3G60440.1	-1.78947	2.4753e-05	down
BnaC06g43530D	32.3333	86	AT5G37780.1	-1.40512	0.000654643	down
BnaC06g43680D	56.3333	117.333	AT1G70600.1	-1.1624	0.000419542	down
BnaC06g43820D	34.6667	98.6667	AT1G73010.1	-1.47926	0.000660258	down
BnaC07g03580D	34.6667	92.6667	AT2G18230.1	-1.47039	0.000483448	down
BnaC07g05830D	398	724	AT2G16740.1	-1.1242	0.00143085	down
BnaC07g06590D	222	715	AT2G17710.1	-1.74532	6.35016e-07	down
BnaC07g07910D	650.333	1602	AT3G23600.1	-1.2476	0.00103544	down
BnaC07g10260D	29	130	AT1G28570.1	-2.05711	0.000495446	down
BnaC07g11530D	57.6667	138.667	AT1G27480.1	-1.34844	0.00135886	down
BnaC07g13160D	69.3333	156.333	AT1G23260.1	-1.35492	3.68744e-05	down
BnaC07g13200D	192.333	610.333	AT1G70830.3	-1.7362	0.00120136	down
BnaC07g13300D	56.6667	86	AT1G23090.1	-3.67349	0.000517289	down
BnaC07g15280D	2220.33	5200.33	AT1G20620.1	-1.23628	0.000356246	down
BnaC07g15930D	4607.67	10481.3	AT5G67360.1	-1.26632	3.3736e-05	down
BnaC07g16950D	28.3333	80.6667	AT5G43180.1	-1.82618	0.000220293	down
BnaC07g17510D	45	111.333	AT5G43980.1	-1.50243	0.000604481	down
BnaC07g17990D	197.667	743.333	AT1G54040.2	-1.99951	9.78164e-09	down
BnaC07g18140D	998.333	3146.33	AT4G20360.1	-1.8862	2.33028e-05	down
BnaC07g18380D	1405.33	3088.33	---	-1.21374	0.000289864	down
BnaC07g20940D	480.667	903.667	AT1G14900.1	-1.00053	0.000520132	down
BnaC07g23030D	15.3333	70.3333	AT3G25860.1	-2.28525	0.000266952	down
BnaC07g24660D	528.333	1173.33	AT3G27690.1	-1.20544	0.000111839	down
BnaC07g25850D	31.3333	98	AT3G29575.4	-2.03366	7.29168e-05	down
BnaC07g26130D	97.3333	229	AT3G30841.1	-1.27713	0.000849823	down
BnaC07g26560D	150.667	2814	AT5G48540.1	-5.35188	2.54859e-39	down
BnaC07g28250D	32.6667	46.6667	AT5G27820.1	-1.3761	0.0022946	down
BnaC07g29410D	765.333	1495.33	AT5G25350.1	-1.05141	1.52265e-05	down
BnaC07g29740D	118	542	AT5G24810.1	-2.3551	7.8275e-20	down
BnaC07g29950D	141.333	323.333	AT5G24520.2	-1.37775	8.88624e-06	down
BnaC07g30240D	109	157.667	AT5G24165.1	-1.46333	6.39598e-05	down
BnaC07g31580D	164.667	319.667	AT3G49910.1	-1.00198	0.000614346	down
BnaC07g31650D	7	494.333	AT3G50070.1	-6.02855	3.56314e-39	down
BnaC07g31900D	44	132	AT3G50860.1	-1.78996	9.5391e-07	down
BnaC07g32840D	15	37.3333	AT3G52380.1	-1.77848	0.000984879	down
BnaC07g33030D	163.333	507.333	AT4G15480.1	-1.80274	0.00167371	down
BnaC07g33090D	85.6667	232.333	AT4G15560.1	-1.5462	1.92691e-07	down
BnaC07g36420D	10.6667	45.3333	AT4G20830.2	-2.36993	3.29999e-05	down
BnaC07g36550D	2.66667	39.6667	AT4G21060.1	-4.24451	7.54417e-05	down
BnaC07g36580D	15.6667	57.6667	AT4G21120.1	-2.11455	0.000871309	down
BnaC07g37050D	271.333	525.667	AT4G21980.2	-1.09135	0.00253906	down
BnaC07g39210D	18.6667	62.3333	AT4G24960.1	-2.03513	0.00322046	down
BnaC07g39360D	10	42.3333	AT4G25130.1	-2.62696	0.00224123	down
BnaC07g39840D	228.667	452.333	AT4G25640.1	-1.25353	0.000996968	down
BnaC07g40100D	122.667	313.333	AT4G26080.1	-1.44648	0.000177398	down
BnaC07g40810D	4	58.6667	AT4G27260.1	-4.16948	9.91622e-06	down
BnaC07g41840D	74	173.667	AT4G29210.1	-1.32108	3.54412e-05	down
BnaC07g43490D	24.3333	95.3333	AT4G31800.1	-1.95351	3.01114e-05	down
BnaC07g43580D	7.66667	47.6667	AT4G31910.1	-2.96117	0.000135784	down
BnaC07g44090D	44.6667	140.333	AT4G33110.2	-1.74989	0.00019309	down
BnaC07g45000D	130.333	269.667	AT4G34320.1	-1.10004	0.00313858	down
BnaC07g45950D	1050.67	2999.67	AT4G36040.1	-1.68382	0.00070771	down
BnaC07g47470D	50.6667	220.667	AT4G38970.1	-2.21953	5.46523e-13	down
BnaC07g47630D	1668	4308.67	AT4G38740.1	-1.48228	0.000340255	down
BnaC07g48400D	75.6667	235.667	AT1G22400.1	-1.90853	0.00027797	down
BnaC07g49280D	141.667	192.333	AT5G49210.2	-1.09054	0.000185722	down
BnaC07g50550D	0.333333	22	AT3G21760.1	-3.30328	4.36724e-07	down
BnaC07g51220D	26.3333	61.6667	AT4G36940.1	-1.35961	0.00295663	down
BnaC08g00620D	25	90.3333	AT1G04310.1	-2.16018	1.07077e-05	down
BnaC08g00890D	189	713.333	AT1G04690.1	-1.97528	5.40971e-13	down
BnaC08g02910D	337.333	765.333	AT1G49450.1	-1.31697	0.000181496	down
BnaC08g03340D	7077.33	14017.3	AT1G48750.1	-1.11295	0.00112499	down
BnaC08g06260D	271.333	456.333	AT1G23290.1	-1.03069	0.000563394	down
BnaC08g07930D	23.3333	67	AT5G35630.3	-1.37921	0.00120703	down
BnaC08g08130D	41.6667	79.3333	AT5G33290.1	-1.16871	0.00159432	down
BnaC08g08290D	94.6667	320	AT4G14020.1	-1.75705	0.000590885	down
BnaC08g09100D	0	0	AT1G08920.1	-1.66721	0.00210091	down
BnaC08g09240D	105.667	260.667	AT2G23180.1	-1.41118	1.74031e-05	down
BnaC08g12610D	17.6667	60	AT4G27657.1	-1.61287	0.00280631	down
BnaC08g13100D	3	36.3333	AT4G28530.1	-3.80185	1.45081e-05	down
BnaC08g17310D	104.667	222.333	AT1G17290.1	-1.08882	0.000345959	down
BnaC08g17520D	7	72	AT1G17745.1	-2.85455	0.000269298	down
BnaC08g18600D	14.6667	52.3333	AT1G19130.1	-2.00247	0.000456471	down
BnaC08g19130D	21	117	AT1G19970.1	-2.42834	1.72635e-07	down
BnaC08g20440D	496.333	1258.33	AT3G48740.1	-1.43273	0.00103049	down
BnaC08g21640D	408.667	1181.33	AT3G50260.1	-1.67811	6.73926e-05	down
BnaC08g22740D	45.6667	207	AT3G51325.1	-2.81919	3.50784e-05	down
BnaC08g23200D	61.6667	268.333	AT3G51895.1	-2.10075	1.05849e-05	down
BnaC08g23840D	88.6667	192.667	AT3G52590.1	-1.12889	0.000388523	down
BnaC08g24360D	865.333	2821.67	AT3G53260.1	-1.87885	0.000123606	down
BnaC08g27310D	78	255	AT3G56360.1	-1.8303	0.00165005	down
BnaC08g28500D	112.333	227.667	AT3G57520.1	-1.05614	0.00277521	down
BnaC08g28530D	12.3333	98.6667	AT3G57540.1	-2.95971	2.30939e-07	down
BnaC08g30390D	143	323.333	AT3G60966.1	-1.47484	0.000421663	down
BnaC08g31370D	10.3333	44.3333	AT3G61440.1	-1.88201	0.00128152	down
BnaC08g31500D	27.6667	93.3333	AT3G61630.1	-1.87346	7.27662e-06	down
BnaC08g31730D	71.3333	168.667	AT2G46620.1	-1.3382	0.000207358	down
BnaC08g33430D	170.333	362	AT2G25520.1	-1.0868	0.000159902	down
BnaC08g34140D	130	318.667	AT2G24200.2	-1.27511	0.000509524	down
BnaC08g34150D	25.3333	139.667	AT2G24180.1	-2.66707	6.55608e-10	down
BnaC08g34170D	19.3333	49	AT2G24150.1	-1.50056	0.00322651	down
BnaC08g35470D	3541	7191.67	AT2G21970.1	-1.11247	0.000385059	down
BnaC08g35890D	32	127.333	AT2G21250.1	-1.98222	6.49632e-05	down
BnaC08g36840D	27.6667	76	AT1G19180.1	-1.60194	0.00114452	down
BnaC08g39000D	9	70.3333	AT1G15170.1	-2.87725	0.00236073	down
BnaC08g39050D	425	893.333	---	-1.1242	0.00114876	down
BnaC08g40330D	64.3333	184	AT3G04120.1	-1.34528	0.00169432	down
BnaC08g41790D	126.333	265.333	AT1G11860.3	-1.06986	0.000571706	down
BnaC08g41800D	207.667	725.333	AT1G11850.4	-1.91421	0.000437825	down
BnaC08g42730D	91.6667	383.667	AT1G09500.1	-2.23003	8.09291e-05	down
BnaC08g42910D	221.333	636	AT1G08920.1	-1.67753	4.8685e-05	down
BnaC08g44880D	273.333	641.333	AT1G06650.2	-1.37228	0.00115926	down
BnaC08g44970D	4	32.3333	AT1G06820.1	-2.91874	0.000404489	down
BnaC08g46250D	173.333	544.333	AT1G03600.1	-1.97174	6.62164e-06	down
BnaC08g49000D	90.6667	345	AT3G61490.3	-1.8872	0.00129701	down
BnaC09g02040D	11.3333	57	AT3G29240.2	-2.32897	0.00139366	down
BnaC09g02080D	234.667	559.667	AT3G29575.4	-1.35189	5.82228e-05	down
BnaC09g03150D	32	83.3333	AT5G27420.1	-1.46994	0.00104389	down
BnaC09g04050D	62.6667	266.333	AT5G25350.1	-2.16046	5.22679e-10	down
BnaC09g05810D	8.33333	58	AT5G62680.1	-2.89074	0.000386161	down
BnaC09g07800D	476.667	927	AT5G66760.1	-1.04081	0.000352517	down
BnaC09g08050D	1.33333	24	AT3G47840.1	-4.01996	0.0019364	down
BnaC09g08690D	5	28.3333	AT3G32980.1	-2.23111	0.00251886	down
BnaC09g09060D	5303	9631	AT2G16600.1	-1.01566	5.97732e-05	down
BnaC09g09440D	9.66667	36.6667	AT2G17630.1	-2.16564	0.00274711	down
BnaC09g11080D	33	183.333	AT1G64380.1	-2.74411	3.68594e-06	down
BnaC09g13100D	50.6667	161.667	AT1G62760.1	-2.09616	2.36053e-06	down
BnaC09g13960D	736.333	1429.33	AT1G61890.1	-1.05028	2.01629e-06	down
BnaC09g14910D	22.6667	71	AT1G59970.1	-1.79904	0.000934089	down
BnaC09g15080D	71.6667	241.333	AT1G59700.1	-1.80463	7.36495e-07	down
BnaC09g15320D	4.33333	27	AT1G58420.1	-3.85351	0.00136783	down
BnaC09g15510D	593.667	2515.33	AT1G74090.1	-2.22894	1.29072e-14	down
BnaC09g17380D	59	137.333	AT5G43190.1	-1.36694	0.00304999	down
BnaC09g17480D	704.667	1423.33	AT1G04410.1	-1.21993	0.000107949	down
BnaC09g18290D	3.33333	31.6667	AT5G44720.1	-3.94275	0.00038848	down
BnaC09g21970D	56.6667	171.667	AT2G03590.1	-1.90023	3.38109e-07	down
BnaC09g23130D	2092.33	4778.67	---	-1.27617	5.79832e-05	down
BnaC09g23280D	111	316	AT4G12300.1	-1.60413	0.000236635	down
BnaC09g25860D	45.6667	213.333	AT4G09760.1	-2.48693	8.73205e-09	down
BnaC09g26410D	114.667	263	AT5G49740.1	-1.19674	0.000457979	down
BnaC09g28400D	19	75	AT5G52420.1	-2.00148	0.000207478	down
BnaC09g29070D	94	269.667	AT5G53030.1	-1.86745	0.00148553	down
BnaC09g31160D	39.6667	168	AT5G54770.1	-2.40473	0.000132776	down
BnaC09g31390D	94.3333	267.667	AT5G54870.1	-1.59494	0.000166301	down
BnaC09g31740D	10	57.6667	AT5G55180.1	-2.77117	1.8676e-05	down
BnaC09g33600D	346	859.667	AT5G58070.1	-1.43695	0.000155473	down
BnaC09g34350D	162.333	544	AT5G59220.1	-1.98881	8.68751e-06	down
BnaC09g35690D	591.333	2017.33	AT5G60360.1	-1.93233	6.23202e-06	down
BnaC09g36580D	9.66667	63	AT5G22020.1	-2.8206	0.000320755	down
BnaC09g41970D	620.333	1348.67	AT5G15870.1	-1.22354	0.000363575	down
BnaC09g42760D	472.667	1309	AT5G14780.1	-1.39939	1.05772e-09	down
BnaC09g44450D	166.333	689	AT5G12250.1	-2.03185	0.000772401	down
BnaC09g46440D	45.6667	93.6667	AT5G10180.1	-1.23243	0.00238626	down
BnaC09g47090D	6936.67	15920.3	AT5G64260.1	-1.23771	9.07296e-05	down
BnaC09g47230D	78.3333	292.333	AT5G09220.1	-1.81267	1.61496e-05	down
BnaC09g47650D	108	329.667	AT5G08260.1	-1.64448	3.63553e-07	down
BnaC09g47980D	12.3333	122.333	AT5G07990.1	-3.20613	4.68144e-07	down
BnaC09g48200D	0.333333	9	AT5G07030.1	-4.93942	0.00219919	down
BnaC09g49020D	212.333	444.667	AT5G06530.1	-1.30397	0.000282402	down
BnaC09g49960D	68.3333	144.667	AT5G05365.1	-1.63318	0.00247196	down
BnaC09g50820D	3	15.3333	AT5G04830.2	-3.00256	0.000394487	down
BnaC09g51720D	93.6667	324	AT2G43590.1	-1.7471	0.000433573	down
BnaC09g52200D	2.66667	67	AT2G01520.1	-5.03676	6.9501e-10	down
BnaC09g53440D	384.667	928	AT5G57070.1	-1.31984	0.000360661	down
BnaCnng01870D	8.33333	54	AT4G01070.1	-2.93113	4.2747e-05	down
BnaCnng02190D	33.3333	84.3333	AT4G00680.1	-1.52195	0.00276262	down
BnaCnng02900D	76	172.333	AT5G03300.1	-1.28098	0.000283485	down
[truncated: 60 more rows]

## Sheet: Table S5
Table S5 Enriched GO terms of DEGs between BnaCRTISO mutant (crtiso) and WT in petal development using Blast2GO. Three major functional categories were grouped: biological process (P), cellular component (C), and molecular function (F).
Term	Term_ID	Term-type	Input number	Background number	P-Value	Corrected P-Value	Enrich Factor	Gene_ID
up-DEGs between critso and WT
nucleus	GO:0005634	CC	498	9362	2.28408e-53	2.67923e-50	0.0531938	BnaA07g04010D|BnaC09g13610D|BnaC09g44310D|BnaA03g49750D|BnaA07g38740D|BnaCnng18740D|BnaA03g22840D|BnaC05g21080D|BnaA05g34050D|BnaA03g21230D|BnaC01g05590D|BnaC06g01010D|BnaC03g57620D|BnaA08g06800D|BnaC09g05170D|BnaA09g56200D|BnaCnng40350D|BnaC04g42630D|BnaAnng01760D|BnaC05g08350D|BnaC02g16310D|BnaA03g16210D|BnaC06g20540D|BnaC07g49890D|BnaA07g23090D|BnaA09g30710D|BnaC06g24960D|BnaC04g38670D|BnaAnng…
protein binding	GO:0005515	MF	192	3199	7.98735e-22	4.68458e-19	0.0600188	BnaA09g00500D|BnaA02g07840D|BnaC09g21210D|BnaA09g31270D|BnaA03g45950D|BnaA10g14760D|BnaA08g16830D|BnaC03g10970D|BnaA03g53460D|BnaCnng36870D|BnaC02g28100D|BnaC06g28300D|BnaC02g24100D|BnaA03g17720D|BnaC05g21080D|BnaC03g26940D|BnaAnng00940D|BnaAnng30260D|BnaC01g42860D|BnaA08g10010D|BnaCnng13360D|BnaAnng30680D|BnaA09g08750D|BnaA02g05910D|BnaA07g34790D|BnaA06g26560D|BnaC04g51560D|BnaCnng57570D|BnaAnng…
phosphatidylinositol dephosphorylation	GO:0046856	BP	15	26	1.43677e-13	5.61777e-11	0.576923	BnaC04g42630D|BnaA07g29490D|BnaA07g23440D|BnaA03g43530D|BnaC05g52190D|BnaCnng58640D|BnaA06g11630D|BnaAnng12820D|BnaA04g28910D|BnaC02g44270D|BnaAnng12830D|BnaAnng12860D|BnaA05g25260D|BnaC05g13480D|BnaC06g32680D
ATP-dependent chromatin remodeling	GO:0043044	BP	13	16	2.63452e-13	7.72573e-11	0.8125	BnaCnng73760D|BnaCnng23620D|BnaC03g25530D|BnaC03g21850D|BnaC05g45420D|BnaA04g26610D|BnaA03g18330D|BnaA05g26370D|BnaAnng03050D|BnaA03g21230D|BnaC04g50670D|BnaAnng03220D|BnaA09g36650D
flower development	GO:0009908	BP	22	97	2.07239e-12	4.86182e-10	0.226804	BnaCnng55200D|BnaA05g35120D|BnaA04g26820D|BnaC01g09510D|BnaA10g17690D|BnaC02g15510D|BnaC03g21850D|BnaC02g25400D|BnaA09g56200D|BnaC09g41060D|BnaC03g73710D|BnaC08g38240D|BnaA03g18330D|BnaC07g11300D|BnaC06g39410D|BnaA01g30150D|BnaA07g34570D|BnaC04g51560D|BnaC02g18270D|BnaC06g15730D|BnaC02g16310D|BnaC08g17010D
regulation of gene expression, epigenetic	GO:0040029	BP	11	15	4.05115e-11	6.78857e-09	0.733333	BnaA07g33460D|BnaA03g46840D|BnaC03g25530D|BnaC03g21850D|BnaA04g26610D|BnaA03g18330D|BnaC07g39060D|BnaC06g38010D|BnaC04g50670D|BnaA03g21230D|BnaCnng73760D
plasmodesma	GO:0009506	CC	63	851	6.38722e-11	9.36526e-09	0.0740306	BnaA03g16210D|BnaA02g01730D|BnaC08g32560D|BnaA08g22400D|BnaAnng33730D|BnaCnng05600D|BnaA08g10790D|BnaAnng34880D|BnaC02g18460D|BnaUnng04180D|BnaA07g19210D|BnaC02g44270D|BnaA03g45950D|BnaA09g53540D|BnaC04g38670D|BnaC01g09510D|BnaA10g19770D|BnaA09g26160D|BnaCnng18860D|BnaA07g20390D|BnaC07g42210D|BnaC02g45240D|BnaA09g40220D|BnaA07g19480D|BnaA03g03480D|BnaC09g43500D|BnaA08g08240D|BnaCnng53780D|BnaAnng…
phosphatidylinositol-3,4,5-trisphosphate 5-phosphatase activity	GO:0034485	MF	10	11	7.42114e-11	9.67222e-09	0.909091	BnaC04g42630D|BnaA07g29490D|BnaA07g23440D|BnaA03g43530D|BnaAnng12830D|BnaCnng58640D|BnaAnng12820D|BnaA04g28910D|BnaC06g32680D|BnaAnng12860D
histone acetylation	GO:0016573	BP	12	23	9.81815e-11	1.15167e-08	0.521739	BnaA07g34570D|BnaC03g73710D|BnaCnng55200D|BnaA05g33850D|BnaC08g38240D|BnaCnng05600D|BnaC08g02820D|BnaC02g25400D|BnaA09g56200D|BnaC06g39410D|BnaC08g17010D|BnaA01g30150D
histone acetyltransferase activity	GO:0004402	MF	12	24	1.4353e-10	1.53056e-08	0.5	BnaA07g34570D|BnaC03g73710D|BnaCnng55200D|BnaA05g33850D|BnaC08g38240D|BnaCnng05600D|BnaA08g06800D|BnaC02g25400D|BnaA09g56200D|BnaC06g39410D|BnaC08g17010D|BnaA01g30150D
DNA binding	GO:0003677	MF	42	451	2.15833e-10	1.91686e-08	0.0931264	BnaA04g12890D|BnaA02g05070D|BnaA08g16990D|BnaA09g34200D|BnaC05g37340D|BnaC03g21850D|BnaAnng03050D|BnaA06g36630D|BnaA10g14760D|BnaAnng03220D|BnaA05g20400D|BnaC03g76640D|BnaA03g53460D|BnaC03g60080D|BnaC05g07080D|BnaC09g37130D|BnaC04g50670D|BnaCnng73760D|BnaC05g30570D|BnaA09g55820D|BnaA08g06640D|BnaC02g24160D|BnaA08g10010D|BnaC08g18670D|BnaC03g57620D|BnaC05g45420D|BnaC09g53370D|BnaA03g18330D|BnaA06g…
phosphatidylinositol-4,5-bisphosphate 5-phosphatase activity	GO:0004439	MF	10	13	2.28781e-10	1.91686e-08	0.769231	BnaC04g42630D|BnaA07g29490D|BnaA07g23440D|BnaA03g43530D|BnaAnng12830D|BnaCnng58640D|BnaAnng12820D|BnaA04g28910D|BnaC06g32680D|BnaAnng12860D
mitotic spindle organization	GO:0007052	BP	10	13	2.28781e-10	1.91686e-08	0.769231	BnaA03g16210D|BnaA05g08380D|BnaAnng07930D|BnaC01g05580D|BnaC03g19480D|BnaCnng41700D|BnaA09g02780D|BnaC07g26190D|BnaA01g04120D|BnaA06g30600D
RNA polymerase II transcription factor binding	GO:0001085	MF	9	9	3.89437e-10	3.0454e-08	1	BnaA07g34570D|BnaC03g73710D|BnaCnng55200D|BnaC08g38240D|BnaC02g25400D|BnaA09g56200D|BnaC06g39410D|BnaC08g17010D|BnaA01g30150D
sister chromatid cohesion	GO:0007062	BP	10	15	6.21274e-10	4.55471e-08	0.666667	BnaA05g00110D|BnaA03g05900D|BnaC09g42410D|BnaC04g51720D|BnaC07g49890D|BnaC04g38670D|BnaA09g34490D|BnaA02g02660D|BnaC08g25430D|BnaAnng14600D
chromatin binding	GO:0003682	MF	19	99	7.75886e-10	5.35361e-08	0.191919	BnaCnng73760D|BnaA05g00110D|BnaA03g05900D|BnaA07g31100D|BnaC03g25530D|BnaC03g21850D|BnaC09g42410D|BnaA04g26610D|BnaA03g18330D|BnaA03g21230D|BnaC04g51720D|BnaA07g03340D|BnaCnng10200D|BnaC04g50670D|BnaC04g38670D|BnaA09g34490D|BnaA02g02660D|BnaC08g25430D|BnaAnng14600D
phototropism	GO:0009638	BP	11	22	8.48381e-10	5.52862e-08	0.5	BnaC03g39170D|BnaA02g05070D|BnaA02g07840D|BnaCnng39440D|BnaC03g16990D|BnaA09g06800D|BnaC02g10920D|BnaA03g33930D|BnaA08g22400D|BnaC09g37130D|BnaA10g14760D
actin filament binding	GO:0051015	MF	16	70	1.90488e-09	1.17601e-07	0.228571	BnaC07g50870D|BnaA02g04890D|BnaA09g16710D|BnaA08g21050D|BnaC05g01720D|BnaC09g51820D|BnaAnng10840D|BnaA06g36470D|BnaA08g13190D|BnaC08g45790D|BnaA09g50990D|BnaC08g20070D|BnaA01g18970D|BnaC03g68060D|BnaA01g06850D|BnaA10g01690D
ATP binding	GO:0005524	MF	50	653	2.22204e-09	1.30323e-07	0.0765697	BnaA03g04390D|BnaA05g07360D|BnaC07g00870D|BnaA02g07840D|BnaA03g50730D|BnaA09g55820D|BnaA09g34200D|BnaA09g36650D|BnaA03g36640D|BnaAnng06950D|BnaC03g30260D|BnaCnng09690D|BnaA01g22600D|BnaC09g26140D|BnaAnng03220D|BnaC04g38670D|BnaA05g26370D|BnaA03g40330D|BnaC05g02740D|BnaC03g34010D|BnaA02g32230D|BnaC03g21850D|BnaC08g43810D|BnaCnng33360D|BnaA03g26540D|BnaAnng14600D|BnaA10g19120D|BnaA01g37150D|BnaCnng…
DNA-dependent ATPase activity	GO:0008094	MF	12	33	2.61649e-09	1.4615e-07	0.363636	BnaCnng73760D|BnaC03g25530D|BnaC08g25110D|BnaA09g34200D|BnaC03g21850D|BnaC05g45420D|BnaA04g26610D|BnaA03g18330D|BnaA03g21230D|BnaAnng03050D|BnaC04g50670D|BnaAnng03220D
nuclear periphery	GO:0034399	CC	8	8	3.82191e-09	2.03778e-07	1	BnaC02g17300D|BnaA07g38740D|BnaCnng13360D|BnaC06g28300D|BnaC03g34640D|BnaA07g38730D|BnaA03g29360D|BnaC09g50980D
root hair elongation	GO:0048767	BP	13	45	5.78777e-09	2.95176e-07	0.288889	BnaA02g04890D|BnaC02g20430D|BnaA09g16710D|BnaAnng10840D|BnaC09g51820D|BnaA06g36470D|BnaA02g01370D|BnaA08g13190D|BnaA07g19210D|BnaC06g18370D|BnaC03g68060D|BnaA01g06850D|BnaC07g50870D
chromatin	GO:0000785	CC	13	49	1.37443e-08	6.71751e-07	0.265306	BnaA07g33460D|BnaA07g23980D|BnaAnng14600D|BnaA07g28530D|BnaC09g42410D|BnaA03g05160D|BnaC04g51720D|BnaC06g38010D|BnaC06g24960D|BnaC04g38670D|BnaC06g31140D|BnaA02g02660D|BnaA05g00110D
vegetative to reproductive phase transition of meristem	GO:0010228	BP	18	110	1.95958e-08	9.19433e-07	0.163636	BnaC07g17690D|BnaC06g11340D|BnaC02g27000D|BnaCnng36870D|BnaA05g13380D|BnaC03g70390D|BnaC05g45420D|BnaA09g36650D|BnaC04g54120D|BnaA06g16550D|BnaCnng16670D|BnaCnng09530D|BnaC03g60270D|BnaA08g16830D|BnaAnng03220D|BnaA04g25980D|BnaAnng29380D|BnaA01g18730D
histone acetyltransferase complex	GO:0000123	CC	9	18	2.99325e-08	1.35042e-06	0.5	BnaA07g34570D|BnaC03g73710D|BnaCnng55200D|BnaC08g38240D|BnaC02g25400D|BnaA09g56200D|BnaC06g39410D|BnaC08g17010D|BnaA01g30150D
photoperiodism, flowering	GO:0048573	BP	12	45	4.72832e-08	2.05419e-06	0.266667	BnaA07g34570D|BnaCnng55200D|BnaA05g33850D|BnaA03g27110D|BnaA09g51930D|BnaCnng05600D|BnaA03g36640D|BnaC02g25400D|BnaCnng02320D|BnaC03g32110D|BnaC03g42810D|BnaC06g39410D
organ boundary specification between lateral organs and the meristem	GO:0010199	BP	7	8	6.90589e-08	2.89307e-06	0.875	BnaCnng73760D|BnaC03g25530D|BnaC03g21850D|BnaA04g26610D|BnaA03g18330D|BnaC04g50670D|BnaA03g21230D
cytoplasm	GO:0005737	CC	172	4014	1.14506e-07	4.55292e-06	0.04285	BnaCnng55200D|BnaA02g07840D|BnaA07g29490D|BnaC09g21210D|BnaC03g06330D|BnaC04g29640D|BnaA06g06680D|BnaAnng14000D|BnaC09g21460D|BnaC06g07270D|BnaC03g76650D|BnaA03g17720D|BnaAnng06410D|BnaCnng18740D|BnaC02g25400D|BnaA04g01310D|BnaC05g21080D|BnaA06g16990D|BnaC04g08410D|BnaA02g20890D|BnaC09g03730D|BnaAnng07930D|BnaCnng13360D|BnaC09g00430D|BnaA06g12800D|BnaA04g07390D|BnaA09g08750D|BnaA03g36640D|BnaA03g…
chromatin DNA binding	GO:0031490	MF	9	22	1.16443e-07	4.55292e-06	0.409091	BnaA07g34570D|BnaC03g73710D|BnaCnng55200D|BnaC08g38240D|BnaC02g25400D|BnaA09g56200D|BnaC06g39410D|BnaC08g17010D|BnaA01g30150D
microtubule binding	GO:0008017	MF	17	117	2.22891e-07	8.43391e-06	0.145299	BnaA09g02780D|BnaA03g16210D|BnaA05g08380D|BnaAnng07930D|BnaA09g29660D|BnaC07g28380D|BnaA06g34430D|BnaC03g19480D|BnaCnng41700D|BnaC03g48940D|BnaCnng41050D|BnaC07g32100D|BnaC07g26190D|BnaA09g34700D|BnaCnng02670D|BnaA06g30600D|BnaA05g16630D
positive regulation of transcription by RNA polymerase II	GO:0045944	BP	19	149	2.7638e-07	9.98753e-06	0.127517	BnaA07g34570D|BnaC03g73710D|BnaCnng55200D|BnaCnng73760D|BnaCnng36870D|BnaC08g38240D|BnaC04g50670D|BnaC03g25530D|BnaC03g21850D|BnaA04g26610D|BnaA03g18330D|BnaA03g21230D|BnaAnng03050D|BnaC02g25400D|BnaC07g11300D|BnaA09g56200D|BnaC06g39410D|BnaC08g17010D|BnaA01g30150D
transcription regulator complex	GO:0005667	CC	9	25	2.80979e-07	9.98753e-06	0.36	BnaA07g34570D|BnaC03g73710D|BnaCnng55200D|BnaC08g38240D|BnaC02g25400D|BnaA09g56200D|BnaC06g39410D|BnaC08g17010D|BnaA01g30150D
trichome morphogenesis	GO:0010090	BP	10	34	2.91325e-07	1.0026e-05	0.294118	BnaA02g04890D|BnaA08g06640D|BnaA09g16710D|BnaC09g51820D|BnaC05g01690D|BnaAnng25150D|BnaA06g36470D|BnaC04g10240D|BnaC08g45800D|BnaA03g26540D
gravitropism	GO:0009630	BP	11	44	2.99156e-07	1.0026e-05	0.25	BnaC03g39170D|BnaA02g05070D|BnaC02g20430D|BnaA06g04660D|BnaA07g36310D|BnaA03g33930D|BnaUnng03910D|BnaA07g19210D|BnaC09g37130D|BnaC06g18370D|BnaA10g14760D
regulation of transcription by RNA polymerase II	GO:0006357	BP	17	121	3.41894e-07	1.114e-05	0.140496	BnaA07g34570D|BnaCnng55200D|BnaA05g19710D|BnaC02g21390D|BnaA03g27110D|BnaA03g52940D|BnaA09g51930D|BnaC06g39410D|BnaA06g29510D|BnaC02g25400D|BnaC03g26940D|BnaCnng02320D|BnaC03g32110D|BnaCnng10200D|BnaC07g05580D|BnaAnng29380D|BnaC05g30570D
regulation of transcription, DNA-templated	GO:0006355	BP	73	1351	5.46319e-07	1.73198e-05	0.054034	BnaA03g33930D|BnaCnng55200D|BnaA07g03340D|BnaA02g05070D|BnaC03g57620D|BnaA08g24520D|BnaA07g23090D|BnaA06g37420D|BnaA07g32630D|BnaC09g12120D|BnaA06g34340D|BnaA03g27980D|BnaA05g35120D|BnaC06g39410D|BnaA02g17830D|BnaA03g49940D|BnaAnng00020D|BnaC07g17690D|BnaA10g25980D|BnaC03g76640D|BnaA03g53460D|BnaA09g12160D|BnaA09g56200D|BnaC03g21850D|BnaC02g23790D|BnaC02g25400D|BnaC03g60270D|BnaC05g07080D|BnaC08g…
nucleus organization	GO:0006997	BP	7	13	7.36042e-07	2.27204e-05	0.538462	BnaC02g17300D|BnaA07g38740D|BnaCnng13360D|BnaC06g28300D|BnaC02g18460D|BnaA07g38730D|BnaC09g50980D
plasma membrane	GO:0005886	CC	132	2973	7.75135e-07	2.33137e-05	0.0443996	BnaC07g00870D|BnaA02g07840D|BnaC05g01720D|BnaAnng34880D|BnaA08g13190D|BnaA09g30590D|BnaA03g45950D|BnaA06g39120D|BnaA01g18970D|BnaCnng02670D|BnaC03g68060D|BnaA03g44180D|BnaA09g26160D|BnaC06g07270D|BnaC07g42210D|BnaAnng06010D|BnaA10g01690D|BnaC04g06010D|BnaAnng01490D|BnaA07g30230D|BnaC03g05890D|BnaA06g26560D|BnaC04g30500D|BnaC06g41450D|BnaC04g42630D|BnaA09g20060D|BnaC02g21390D|BnaAnng06950D|BnaA01g…
transcription coactivator activity	GO:0003713	MF	10	40	1.03631e-06	3.03898e-05	0.25	BnaA07g34570D|BnaC03g73710D|BnaCnng55200D|BnaC08g38240D|BnaC02g25400D|BnaA05g35120D|BnaA09g56200D|BnaC06g39410D|BnaC08g17010D|BnaA01g30150D
vegetative phase change	GO:0010050	BP	6	8	1.16452e-06	3.33166e-05	0.75	BnaCnng73760D|BnaA07g04040D|BnaC03g25530D|BnaA04g26610D|BnaC04g50670D|BnaA03g21230D
post-embryonic development	GO:0009791	BP	9	31	1.26023e-06	3.51964e-05	0.290323	BnaA02g04890D|BnaA02g01030D|BnaA07g36310D|BnaA05g13380D|BnaC06g11340D|BnaA02g09140D|BnaC02g36970D|BnaA02g01720D|BnaA01g18730D
actin filament organization	GO:0007015	BP	10	45	2.60073e-06	7.09454e-05	0.222222	BnaA02g04890D|BnaA09g16710D|BnaAnng10840D|BnaC09g51820D|BnaA06g36470D|BnaA08g13190D|BnaC04g10240D|BnaC03g68060D|BnaA01g06850D|BnaC07g50870D
nuclear envelope	GO:0005635	CC	11	57	2.75361e-06	7.34088e-05	0.192982	BnaA07g18110D|BnaC02g17300D|BnaC05g18130D|BnaA07g20390D|BnaAnng13680D|BnaA07g38740D|BnaC06g28300D|BnaA07g38730D|BnaA09g30300D|BnaA03g13670D|BnaA07g34790D
actin filament severing	GO:0051014	BP	5	5	3.78875e-06	9.66131e-05	1	BnaC07g50870D|BnaA08g13190D|BnaC03g68060D|BnaA01g06850D|BnaAnng10840D
formation of plant organ boundary	GO:0090691	BP	5	5	3.78875e-06	9.66131e-05	1	BnaC04g50670D|BnaA03g21230D|BnaCnng73760D|BnaC03g25530D|BnaA04g26610D
negative regulation of flower development	GO:0009910	BP	10	48	4.30149e-06	0.000107354	0.208333	BnaA07g33460D|BnaC02g42040D|BnaAnng06810D|BnaA02g01030D|BnaCnng23620D|BnaC09g05170D|BnaA05g26370D|BnaA07g20390D|BnaC06g38010D|BnaA07g34790D
1,3-beta-D-glucan synthase activity	GO:0003843	MF	6	12	6.54019e-06	0.000153433	0.5	BnaA05g11020D|BnaC05g39020D|BnaC05g04460D|BnaC04g12720D|BnaA09g20060D|BnaC04g08410D
1,3-beta-D-glucan synthase complex	GO:0000148	CC	6	12	6.54019e-06	0.000153433	0.5	BnaA05g11020D|BnaC05g39020D|BnaC05g04460D|BnaC04g12720D|BnaA09g20060D|BnaC04g08410D
(1->3)-beta-D-glucan biosynthetic process	GO:0006075	BP	6	12	6.54019e-06	0.000153433	0.5	BnaA05g11020D|BnaC05g39020D|BnaC05g04460D|BnaC04g12720D|BnaA09g20060D|BnaC04g08410D
phosphatidylinositol-3,5-bisphosphate 5-phosphatase activity	GO:0043813	MF	5	6	6.78558e-06	0.000153583	0.833333	BnaC05g52190D|BnaA05g25260D|BnaC05g13480D|BnaA06g11630D|BnaC02g44270D
chromatin remodeling	GO:0006338	BP	8	29	6.80845e-06	0.000153583	0.275862	BnaA10g25980D|BnaCnng23620D|BnaA05g26370D|BnaA09g55820D|BnaA09g36650D|BnaA06g16550D|BnaCnng09530D|BnaA02g09140D
DNA helicase activity	GO:0003678	MF	9	41	8.9914e-06	0.000193684	0.219512	BnaA03g21230D|BnaA09g55820D|BnaCnng23620D|BnaC03g25530D|BnaA04g26610D|BnaA05g26370D|BnaAnng03050D|BnaC04g50670D|BnaCnng73760D
positive regulation of transcription elongation from RNA polymerase II promoter	GO:0032968	BP	7	21	9.24664e-06	0.000193684	0.333333	BnaC02g42040D|BnaC02g45240D|BnaAnng06810D|BnaC09g05170D|BnaA07g25270D|BnaC05g46740D|BnaC06g12590D
DNA endoreduplication	GO:0042023	BP	7	21	9.24664e-06	0.000193684	0.333333	BnaA01g12560D|BnaC04g46000D|BnaA09g31270D|BnaC01g14350D|BnaC05g31500D|BnaC08g22010D|BnaA08g17000D
histone binding	GO:0042393	MF	11	66	9.55018e-06	0.000196533	0.166667	BnaC02g45240D|BnaA05g33850D|BnaCnng23620D|BnaCnng05600D|BnaC03g21850D|BnaA03g18330D|BnaA05g26370D|BnaAnng03050D|BnaA09g08750D|BnaA09g36650D|BnaA07g25270D
embryo development ending in seed dormancy	GO:0009793	BP	31	436	9.957e-06	0.000201372	0.0711009	BnaA02g01370D|BnaC09g21210D|BnaC06g18180D|BnaA08g09840D|BnaA05g35120D|BnaA06g23570D|BnaC04g38670D|BnaA03g49940D|BnaA02g02660D|BnaC03g27540D|BnaC06g07270D|BnaC09g42410D|BnaCnng16670D|BnaAnng05950D|BnaA07g25270D|BnaA09g47920D|BnaA01g07830D|BnaA09g52110D|BnaA06g12800D|BnaA06g15410D|BnaC08g06560D|BnaA10g25630D|BnaC02g45240D|BnaAnng14600D|BnaC07g24650D|BnaA09g53640D|BnaA08g29260D|BnaA02g09140D|BnaA06g…
microtubule motor activity	GO:0003777	MF	10	54	1.07345e-05	0.000213417	0.185185	BnaA09g02780D|BnaAnng07930D|BnaC07g28380D|BnaCnng41700D|BnaC03g48940D|BnaCnng41050D|BnaC07g32100D|BnaC07g26190D|BnaA09g34700D|BnaA06g30600D
cytoskeleton-dependent intracellular transport	GO:0030705	BP	5	7	1.13639e-05	0.000219999	0.714286	BnaA09g02780D|BnaC07g26190D|BnaA06g30600D|BnaCnng41700D|BnaAnng07930D
cytosol	GO:0005829	CC	128	3025	1.14407e-05	0.000219999	0.042314	BnaAnng34880D|BnaA08g13190D|BnaA09g30590D|BnaA03g45950D|BnaA03g19550D|BnaCnng02670D|BnaC03g68060D|BnaC02g25940D|BnaA07g38740D|BnaC06g28300D|BnaCnng40350D|BnaAnng06410D|BnaA05g34050D|BnaA03g21230D|BnaC04g39280D|BnaA02g20890D|BnaAnng01490D|BnaA07g18110D|BnaC06g01010D|BnaCnng47880D|BnaAnng06810D|BnaC09g05170D|BnaC04g50670D|BnaA09g08750D|BnaA07g34790D|BnaC08g29330D|BnaA08g30380D|BnaA07g20210D|BnaC02g…
cortical microtubule	GO:0055028	CC	7	22	1.18951e-05	0.000225048	0.318182	BnaAnng07930D|BnaCnng41700D|BnaA09g02780D|BnaC07g26190D|BnaA06g39120D|BnaA06g30600D|BnaA05g16630D
response to abscisic acid	GO:0009737	BP	28	377	1.26413e-05	0.000235369	0.0742706	BnaA03g04390D|BnaC08g45800D|BnaA09g00500D|BnaA03g54900D|BnaC08g02820D|BnaA08g10790D|BnaA08g13190D|BnaA03g36630D|BnaAnng00320D|BnaUnng00300D|BnaC03g68060D|BnaA03g43530D|BnaCnng58640D|BnaAnng25150D|BnaA04g01310D|BnaCnng59680D|BnaC07g50870D|BnaCnng15810D|BnaAnng10840D|BnaC05g24210D|BnaA01g02460D|BnaA01g36620D|BnaA01g06850D|BnaA08g11230D|BnaC05g29040D|BnaA04g15530D|BnaC05g01690D|BnaC03g42780D
transcription elongation from RNA polymerase II promoter	GO:0006368	BP	6	14	1.30166e-05	0.00023857	0.428571	BnaC02g42040D|BnaC02g45240D|BnaAnng06810D|BnaC09g05170D|BnaCnng10200D|BnaA07g25270D
microtubule-based movement	GO:0007018	BP	10	56	1.42174e-05	0.00025657	0.178571	BnaA09g02780D|BnaAnng07930D|BnaC07g28380D|BnaCnng41700D|BnaC03g48940D|BnaCnng41050D|BnaC07g32100D|BnaC07g26190D|BnaA09g34700D|BnaA06g30600D
root development	GO:0048364	BP	17	166	1.66972e-05	0.000296754	0.10241	BnaC05g48370D|BnaA10g17690D|BnaC09g41060D|BnaA09g55820D|BnaA05g23110D|BnaA06g12800D|BnaA02g01370D|BnaA09g28150D|BnaA06g33360D|BnaA05g33630D|BnaC08g06560D|BnaC05g21080D|BnaA09g34700D|BnaC07g33430D|BnaC05g36550D|BnaCnng77590D|BnaC02g20430D
nucleosome binding	GO:0031491	MF	6	15	1.77923e-05	0.000306685	0.4	BnaC01g05590D|BnaC02g45240D|BnaA07g25270D|BnaC05g45420D|BnaAnng03220D|BnaA01g04130D
xanthophyll biosynthetic process	GO:0016123	BP	5	8	1.80403e-05	0.000306685	0.625	BnaC09g07550D|BnaA05g32780D|BnaC07g39860D|BnaC05g48080D|BnaA09g07610D
Cdc73/Paf1 complex	GO:0016593	CC	5	8	1.80403e-05	0.000306685	0.625	BnaC09g05170D|BnaA06g36630D|BnaC02g42040D|BnaAnng06810D|BnaA09g08750D
mRNA export from nucleus	GO:0006406	BP	6	16	2.38862e-05	0.000394627	0.375	BnaA07g20390D|BnaA03g29360D|BnaCnng04840D|BnaC03g34640D|BnaA07g34790D|BnaA02g00210D
glucosyltransferase activity	GO:0046527	MF	6	16	2.38862e-05	0.000394627	0.375	BnaA05g11020D|BnaC05g39020D|BnaC05g04460D|BnaC04g12720D|BnaA09g20060D|BnaC04g08410D
down-DEGs between critso and WT
cytosol	GO:0005829	CC	285	3025	6.19031e-56	7.21171e-53	0.0942149	BnaA05g25150D|BnaC03g60280D|BnaC03g23390D|BnaC09g18290D|BnaC07g18140D|BnaA10g16880D|BnaC03g16650D|BnaA08g25810D|BnaA02g03770D|BnaC03g00060D|BnaC05g41300D|BnaA03g17520D|BnaC02g07610D|BnaA05g18150D|BnaC01g36680D|BnaC06g27300D|BnaA04g16070D|BnaA08g16820D|BnaC01g36940D|BnaA01g29410D|BnaA04g07250D|BnaA03g18040D|BnaC01g31270D|BnaC02g18350D|BnaA02g02910D|BnaA03g01450D|BnaA04g12130D|BnaAnng31420D|BnaC04g…
apoplast	GO:0048046	CC	83	275	1.73258e-46	6.72818e-44	0.301818	BnaC01g25860D|BnaA05g25150D|BnaC03g60280D|BnaC01g38270D|BnaC03g23390D|BnaA02g04990D|BnaC02g40120D|BnaC02g02350D|BnaC02g05730D|BnaC08g40330D|BnaA01g36810D|BnaA09g55140D|BnaA10g02560D|BnaC03g50550D|BnaA06g37230D|BnaA09g47510D|BnaC08g07930D|BnaCnng09430D|BnaA09g16400D|BnaA10g05390D|BnaC02g07610D|BnaA06g38600D|BnaC01g32420D|BnaA09g54020D|BnaA08g16820D|BnaC05g18870D|BnaA06g37360D|BnaA02g19260D|BnaC04g…
chloroplast	GO:0009507	CC	303	4354	7.06965e-35	1.64723e-32	0.0695912	BnaC02g11940D|BnaC04g29670D|BnaC03g60280D|BnaC08g34150D|BnaA06g21330D|BnaC03g07740D|BnaC09g34350D|BnaC05g38900D|BnaC01g20320D|BnaA04g03160D|BnaA02g03770D|BnaC09g03150D|BnaC05g49110D|BnaC07g45950D|BnaC07g13300D|BnaA07g38360D|BnaC06g27300D|BnaC09g26410D|BnaA04g16070D|BnaCnng69860D|BnaCnng01870D|BnaC05g18870D|BnaA03g24280D|BnaA04g07250D|BnaC07g07910D|BnaA10g16880D|BnaA05g05760D|BnaC05g29670D|BnaC04g…
response to cadmium ion	GO:0046686	BP	70	296	1.27087e-33	2.46761e-31	0.236486	BnaC05g05190D|BnaC03g60280D|BnaC03g23390D|BnaCnng12150D|BnaC08g40330D|BnaC07g47630D|BnaA04g03160D|BnaA02g03770D|BnaA06g37230D|BnaC07g36580D|BnaA09g47510D|BnaC08g07930D|BnaA05g22420D|BnaA09g16400D|BnaC08g34140D|BnaC06g27300D|BnaC04g53580D|BnaC02g01030D|BnaA08g16820D|BnaC04g38330D|BnaA06g37360D|BnaC04g29670D|BnaA06g16950D|BnaC01g31270D|BnaA10g02560D|BnaC02g18350D|BnaA03g04310D|BnaC02g01610D|BnaC08g…
vacuole	GO:0005773	CC	85	598	1.4536e-26	2.1168e-24	0.14214	BnaC01g25860D|BnaA09g16400D|BnaA09g41810D|BnaC03g32130D|BnaC06g14590D|BnaC01g36940D|BnaA08g16310D|BnaA04g21850D|BnaC02g40120D|BnaC09g47650D|BnaCnng67420D|BnaA09g33720D|BnaA06g14310D|BnaA04g15750D|BnaCnng71090D|BnaC09g17480D|BnaC04g39030D|BnaA10g13210D|BnaA05g14430D|BnaC06g40530D|BnaCnng53320D|BnaC08g34140D|BnaC05g17000D|BnaAnng17940D|BnaC06g00260D|BnaA05g36080D|BnaC01g08890D|BnaA08g04230D|BnaC03g…
cytoplasm	GO:0005737	CC	263	4014	6.25389e-26	8.09531e-24	0.0655207	BnaA05g25150D|BnaC03g23390D|BnaA09g14900D|BnaA10g20610D|BnaC03g16650D|BnaA08g25810D|BnaA02g03770D|BnaCnng06840D|BnaC05g41300D|BnaC03g61120D|BnaA03g11320D|BnaA03g17520D|BnaC08g24360D|BnaC08g06260D|BnaA06g24210D|BnaC03g51650D|BnaA04g16070D|BnaA01g29410D|BnaC03g59610D|BnaC07g07910D|BnaA10g16880D|BnaC01g31270D|BnaA02g02910D|BnaA03g01450D|BnaC04g38330D|BnaA06g05150D|BnaC08g44880D|BnaC02g01730D|BnaA09g…
response to karrikin	GO:0080167	BP	35	111	8.35208e-21	8.84561e-19	0.315315	BnaC05g05190D|BnaC09g13960D|BnaC02g33670D|BnaA04g06040D|BnaCnng45660D|BnaC08g24360D|BnaA10g15160D|BnaA10g11660D|BnaA04g17560D|BnaA04g16070D|BnaA06g30160D|BnaC04g41120D|BnaC05g29670D|BnaA02g33530D|BnaC04g38330D|BnaC03g12790D|BnaC04g39340D|BnaA09g33560D|BnaA10g25120D|BnaA08g14200D|BnaC05g30670D|BnaC01g19180D|BnaA04g17570D|BnaA07g25800D|BnaC07g26560D|BnaC09g05810D|BnaA02g36840D|BnaA05g16860D|BnaCnng…
plasmodesma	GO:0009506	CC	91	851	1.44343e-20	1.40133e-18	0.106933	BnaA05g11950D|BnaA10g16880D|BnaA02g03770D|BnaC08g06260D|BnaA06g17780D|BnaC06g27300D|BnaA01g29410D|BnaC02g18350D|BnaCnng66150D|BnaA04g17570D|BnaC03g78280D|BnaC09g09060D|BnaA03g24160D|BnaA03g14010D|BnaC04g14330D|BnaA09g41810D|BnaC08g08290D|BnaC04g30250D|BnaA01g36810D|BnaA09g33720D|BnaA10g05390D|BnaA10g15160D|BnaC01g32420D|BnaA04g17560D|BnaC03g72020D|BnaA02g19260D|BnaC02g07610D|BnaA10g22530D|BnaA01g…
chloroplast stroma	GO:0009570	CC	71	549	2.79158e-20	2.50169e-18	0.129326	BnaCnng11890D|BnaA09g16400D|BnaC03g60280D|BnaAnng32580D|BnaC01g38270D|BnaC08g17520D|BnaA02g27980D|BnaC02g05730D|BnaA10g16880D|BnaA09g55140D|BnaA02g03770D|BnaA06g37230D|BnaA06g31830D|BnaA09g47510D|BnaC08g07930D|BnaC08g34140D|BnaC06g27300D|BnaC01g11550D|BnaA09g54020D|BnaAnng04290D|BnaC05g18870D|BnaCnng49180D|BnaC04g29670D|BnaA08g07000D|BnaA08g25720D|BnaA10g02560D|BnaC01g23800D|BnaC08g41790D|BnaC05g…
copper ion binding	GO:0005507	MF	40	168	7.78623e-20	6.47925e-18	0.238095	BnaCnng75920D|BnaA02g03770D|BnaC08g40330D|BnaA09g55140D|BnaA05g24200D|BnaCnng40400D|BnaC08g31370D|BnaA05g22420D|BnaC02g07610D|BnaC06g27300D|BnaC02g01030D|BnaC05g43490D|BnaC05g38240D|BnaC02g01610D|BnaA10g04950D|BnaC01g22230D|BnaC03g39060D|BnaA07g29090D|BnaCnng66150D|BnaA09g46260D|BnaA01g32050D|BnaA10g27170D|BnaC06g32200D|BnaC04g30250D|BnaC09g52200D|BnaA04g08160D|BnaC05g36150D|BnaA04g17910D|BnaA09g…
plasma membrane	GO:0005886	CC	197	2973	1.49524e-19	1.1613e-17	0.066263	BnaA05g25150D|BnaC03g60280D|BnaC08g34150D|BnaA05g11950D|BnaA10g16880D|BnaA02g03770D|BnaC03g08690D|BnaC03g61120D|BnaA03g11320D|BnaA03g17520D|BnaC05g49110D|BnaC02g07610D|BnaA06g24210D|BnaC06g27300D|BnaA03g02650D|BnaA08g16820D|BnaC07g07910D|BnaC02g07540D|BnaA02g02910D|BnaCnng57120D|BnaA04g17570D|BnaA07g33510D|BnaC03g76260D|BnaC02g01040D|BnaC02g01730D|BnaA10g17640D|BnaC03g69030D|BnaA02g25970D|BnaC09g…
response to cold	GO:0009409	BP	52	310	2.0242e-19	1.47387e-17	0.167742	BnaAnng25690D|BnaC04g00330D|BnaA02g04990D|BnaC04g11110D|BnaAnng03730D|BnaC08g21640D|BnaAnng15520D|BnaC07g31580D|BnaA10g15160D|BnaA07g04700D|BnaC04g53580D|BnaA09g54020D|BnaC05g30210D|BnaC05g18870D|BnaC03g72020D|BnaC09g31160D|BnaA03g55670D|BnaA10g17590D|BnaA02g27980D|BnaC09g33600D|BnaC05g29670D|BnaC04g04760D|BnaA02g02910D|BnaA02g09460D|BnaC04g38330D|BnaC03g76260D|BnaC07g24660D|BnaA08g16310D|BnaC09g…
cell wall	GO:0005618	CC	54	337	2.5076e-19	1.71844e-17	0.160237	BnaC01g25860D|BnaA05g25150D|BnaC07g36580D|BnaCnng75920D|BnaA02g04990D|BnaC02g02350D|BnaC04g30250D|BnaA01g36810D|BnaA09g55140D|BnaA07g29090D|BnaA02g26660D|BnaA02g02540D|BnaCnng38910D|BnaA06g04140D|BnaA06g17780D|BnaC01g32420D|BnaC09g07800D|BnaA01g34980D|BnaC03g50550D|BnaC05g00240D|BnaA06g23560D|BnaC02g18350D|BnaA10g22530D|BnaCnng66150D|BnaC03g06210D|BnaC03g51550D|BnaC03g28760D|BnaC05g31450D|BnaC06g…
plastid	GO:0009536	CC	86	823	6.42424e-19	4.15791e-17	0.104496	BnaC07g45950D|BnaA07g38360D|BnaC09g07800D|BnaC03g50550D|BnaA02g02910D|BnaC01g22230D|BnaCnng67420D|BnaC04g38330D|BnaA06g36450D|BnaA10g17640D|BnaA02g21890D|BnaC07g18140D|BnaAnng37980D|BnaC01g30110D|BnaC02g38400D|BnaCnng07310D|BnaA06g22920D|BnaA06g22040D|BnaA09g35810D|BnaA02g04990D|BnaC04g30250D|BnaC03g08960D|BnaA09g52300D|BnaCnng53320D|BnaC04g29670D|BnaA03g04310D|BnaA10g22530D|BnaA02g34220D|BnaA01g…
Golgi apparatus	GO:0005794	CC	100	1088	2.84325e-18	1.74336e-16	0.0919118	BnaC08g34150D|BnaA05g11950D|BnaA10g16880D|BnaA02g03770D|BnaC02g07610D|BnaA06g17780D|BnaC09g07800D|BnaCnng67420D|BnaA04g17570D|BnaC02g01040D|BnaC02g01730D|BnaC06g32200D|BnaA09g26570D|BnaAnng01300D|BnaA03g37990D|BnaC09g09060D|BnaA03g24160D|BnaC03g72450D|BnaA01g08900D|BnaA03g14010D|BnaA08g02140D|BnaC04g14330D|BnaC03g22400D|BnaC08g33430D|BnaA09g41810D|BnaC02g02350D|BnaA10g02560D|BnaA09g41580D|BnaC07g…
endoplasmic reticulum	GO:0005783	CC	76	722	5.33196e-17	3.10587e-15	0.105263	BnaCnng71090D|BnaA03g17520D|BnaC08g34150D|BnaCnng54140D|BnaA08g16310D|BnaC04g07660D|BnaA05g11950D|BnaC04g00950D|BnaA02g13310D|BnaC04g11110D|BnaCnng45660D|BnaC03g40510D|BnaA04g15750D|BnaCnng57120D|BnaC04g39030D|BnaC04g43040D|BnaAnng15520D|BnaC05g16660D|BnaAnng17940D|BnaCnng21640D|BnaA04g17560D|BnaA10g08870D|BnaA01g00520D|BnaCnng41520D|BnaA05g35220D|BnaC01g01490D|BnaC04g41120D|BnaA10g17590D|BnaC06g…
response to water deprivation	GO:0009414	BP	46	282	6.39497e-17	3.54769e-15	0.163121	BnaA05g05760D|BnaC03g32130D|BnaC06g14590D|BnaC08g09100D|BnaA09g33720D|BnaA05g08660D|BnaC03g40510D|BnaC08g28530D|BnaC06g40530D|BnaA09g48650D|BnaA10g12140D|BnaC02g01960D|BnaC08g42910D|BnaA07g28170D|BnaC06g00260D|BnaC04g53580D|BnaC05g38150D|BnaA05g25030D|BnaCnng44320D|BnaA03g04290D|BnaCnng42990D|BnaA10g05390D|BnaA03g55670D|BnaC09g34350D|BnaC01g36040D|BnaA02g02910D|BnaC04g09800D|BnaC02g19350D|BnaC03g…
cytosolic ribosome	GO:0022626	CC	37	178	8.64068e-17	4.57563e-15	0.207865	BnaC07g36580D|BnaC08g07930D|BnaC02g40120D|BnaC04g30250D|BnaA02g02540D|BnaA08g15140D|BnaA09g47510D|BnaA05g22420D|BnaC08g41790D|BnaC07g31580D|BnaC01g36930D|BnaA01g29410D|BnaC03g72020D|BnaC08g06260D|BnaA10g04950D|BnaC02g03430D|BnaA04g12130D|BnaC02g02880D|BnaC01g06790D|BnaC03g22400D|BnaC04g29670D|BnaC03g07130D|BnaC02g00390D|BnaC04g07790D|BnaA06g40740D|BnaA04g08160D|BnaA05g25050D|BnaC06g43680D|BnaA09g…
response to wounding	GO:0009611	BP	39	202	1.11689e-16	5.65731e-15	0.193069	BnaC02g11940D|BnaA06g18840D|BnaA05g11950D|BnaC02g05070D|BnaA02g26660D|BnaA06g25030D|BnaC01g04200D|BnaA01g13700D|BnaC08g24360D|BnaA04g17560D|BnaC05g38150D|BnaC08g36840D|BnaA01g28930D|BnaC04g41120D|BnaC01g36040D|BnaC06g23550D|BnaA07g31880D|BnaC03g16540D|BnaC02g00990D|BnaA04g17570D|BnaC04g38330D|BnaA03g31730D|BnaC04g40810D|BnaA09g33560D|BnaA01g00280D|BnaA09g55900D|BnaCnng15860D|BnaC08g35470D|BnaA09g…
thylakoid	GO:0009579	CC	37	181	1.37977e-16	6.69765e-15	0.20442	BnaC03g60280D|BnaC02g40120D|BnaA06g37230D|BnaA06g31830D|BnaCnng53320D|BnaC08g07930D|BnaC04g29670D|BnaC03g76260D|BnaA09g54020D|BnaA08g16820D|BnaC05g18870D|BnaA04g07250D|BnaA02g27980D|BnaC01g23800D|BnaA02g09460D|BnaA04g12130D|BnaC08g46250D|BnaA02g36380D|BnaC07g24660D|BnaA08g16310D|BnaA09g26570D|BnaA05g05540D|BnaA08g07000D|BnaA03g37990D|BnaC07g32840D|BnaC01g38270D|BnaA04g17910D|BnaC07g47470D|BnaC04g…
response to abscisic acid	GO:0009737	BP	52	377	3.27413e-16	1.46706e-14	0.137931	BnaA05g05760D|BnaC03g60280D|BnaA09g48650D|BnaC06g14590D|BnaC02g48560D|BnaC08g09100D|BnaC02g40120D|BnaA09g33720D|BnaA05g08660D|BnaA06g37230D|BnaC07g36580D|BnaA09g02630D|BnaCnng21650D|BnaC09g02080D|BnaC09g03150D|BnaCnng53320D|BnaA09g33460D|BnaC08g42910D|BnaA08g16820D|BnaA01g34980D|BnaA03g04290D|BnaCnng42990D|BnaC09g34350D|BnaA04g18840D|BnaA02g02910D|BnaC04g09800D|BnaA07g14730D|BnaA10g08870D|BnaA03g…
oxidation-reduction process	GO:0055114	BP	58	494	4.20254e-15	1.81332e-13	0.117409	BnaA05g05760D|BnaC07g36580D|BnaCnng60000D|BnaA06g18840D|BnaA09g54910D|BnaA08g16310D|BnaA05g11950D|BnaC08g42730D|BnaC05g00460D|BnaC01g36680D|BnaA10g04310D|BnaA04g17560D|BnaC01g36930D|BnaC05g30210D|BnaAnng25870D|BnaC05g18870D|BnaA02g21680D|BnaC04g41120D|BnaC04g36640D|BnaA01g29260D|BnaC09g26410D|BnaC03g36650D|BnaC01g22230D|BnaAnng09250D|BnaA04g17570D|BnaCnng66150D|BnaA09g06580D|BnaC03g76260D|BnaC01g…
secretory vesicle	GO:0099503	CC	31	148	2.25788e-14	9.39437e-13	0.209459	BnaC01g25860D|BnaCnng71090D|BnaA02g04990D|BnaC02g40120D|BnaC07g26560D|BnaA10g13210D|BnaCnng53320D|BnaA10g05390D|BnaC05g17000D|BnaAnng17940D|BnaC06g00260D|BnaA01g34980D|BnaA06g30160D|BnaA10g04530D|BnaCnng71250D|BnaA03g20340D|BnaC03g76260D|BnaA08g16310D|BnaA03g31380D|BnaA09g36610D|BnaA01g20660D|BnaA08g25110D|BnaC09g35690D|BnaC09g51720D|BnaC07g15930D|BnaA08g04230D|BnaA06g36920D|BnaC03g24360D|BnaCnng…
protein binding	GO:0005515	MF	190	3199	2.38873e-14	9.59611e-13	0.0593936	BnaC02g00990D|BnaA05g11950D|BnaC01g20320D|BnaA02g03770D|BnaC09g02080D|BnaC02g07610D|BnaC04g10980D|BnaA07g28170D|BnaC06g27300D|BnaA06g16330D|BnaC05g38150D|BnaA04g26730D|BnaA04g07250D|BnaC04g11740D|BnaC06g23550D|BnaC02g05050D|BnaA02g02910D|BnaCnng57120D|BnaA07g14730D|BnaCnng67420D|BnaA04g17570D|BnaC04g55930D|BnaA06g05150D|BnaA09g33560D|BnaA06g37280D|BnaC06g05910D|BnaC02g00490D|BnaA08g07000D|BnaA10g…
mRNA binding	GO:0003729	MF	78	855	2.56867e-14	9.97501e-13	0.0912281	BnaC02g07610D|BnaA05g25150D|BnaC03g60280D|BnaA06g31830D|BnaC06g14590D|BnaCnng31050D|BnaA02g14450D|BnaC07g18140D|BnaA10g16880D|BnaA09g16400D|BnaA09g33720D|BnaA02g03770D|BnaA06g37230D|BnaA02g02540D|BnaA08g15140D|BnaA09g47510D|BnaAnng37980D|BnaC06g40530D|BnaC08g07930D|BnaC07g31580D|BnaA10g15160D|BnaA06g17780D|BnaC01g36930D|BnaA08g16820D|BnaA01g29410D|BnaC03g72020D|BnaA04g07250D|BnaC08g06260D|BnaA05g…
response to salt stress	GO:0009651	BP	46	340	3.19924e-14	1.2023e-12	0.135294	BnaA05g05760D|BnaA09g48650D|BnaA06g18840D|BnaC02g48560D|BnaC08g09100D|BnaA10g20610D|BnaC04g11110D|BnaC03g28860D|BnaC08g28530D|BnaA06g25030D|BnaC06g40530D|BnaC05g11400D|BnaC08g42910D|BnaC04g53580D|BnaA01g34980D|BnaA03g04290D|BnaCnng42990D|BnaC06g23550D|BnaC04g45720D|BnaA03g24280D|BnaC04g09800D|BnaA07g14730D|BnaC03g06210D|BnaC03g76260D|BnaA06g05150D|BnaA03g00330D|BnaC04g31690D|BnaAnng27640D|BnaA05g…
heme binding	GO:0020037	MF	45	357	5.68891e-13	2.06582e-11	0.12605	BnaC01g25860D|BnaC09g23280D|BnaC07g36580D|BnaA03g17520D|BnaC08g34150D|BnaA01g00520D|BnaC03g36650D|BnaC02g02350D|BnaA05g11950D|BnaC09g47980D|BnaA05g24870D|BnaC05g00460D|BnaC01g36680D|BnaC08g09240D|BnaA04g23600D|BnaA04g17560D|BnaC01g01490D|BnaC04g41120D|BnaA01g29260D|BnaA04g17570D|BnaC04g45590D|BnaC03g76260D|BnaA02g20200D|BnaC01g01500D|BnaA08g16310D|BnaC03g20530D|BnaCnng23930D|BnaCnng15860D|BnaA08g…
chloroplast envelope	GO:0009941	CC	54	496	5.85168e-13	2.06582e-11	0.108871	BnaC03g60280D|BnaC01g38270D|BnaC07g39360D|BnaC02g05730D|BnaA09g55140D|BnaA06g37230D|BnaC07g36580D|BnaA06g31830D|BnaA09g47510D|BnaC08g07930D|BnaC06g40530D|BnaC08g41790D|BnaC04g29670D|BnaA07g38360D|BnaA09g54020D|BnaA08g16820D|BnaC05g18870D|BnaA04g07250D|BnaA02g27980D|BnaA02g34220D|BnaA02g09460D|BnaC03g49750D|BnaA02g34210D|BnaA04g12130D|BnaA02g36380D|BnaC07g24660D|BnaC05g45310D|BnaA09g26570D|BnaA05g…
response to light stimulus	GO:0009416	BP	33	199	1.05212e-12	3.50206e-11	0.165829	BnaC01g25860D|BnaC07g36580D|BnaC07g39360D|BnaA05g11950D|BnaC01g20320D|BnaC07g47630D|BnaAnng13800D|BnaCnng11890D|BnaAnng15520D|BnaA04g17560D|BnaAnng04290D|BnaC03g59610D|BnaA06g37360D|BnaA02g19260D|BnaC04g41120D|BnaC09g33600D|BnaC02g00990D|BnaA04g17570D|BnaC04g38330D|BnaC07g24660D|BnaA09g26570D|BnaA05g05540D|BnaA09g26500D|BnaA03g37990D|BnaA01g20660D|BnaC03g60160D|BnaA08g17610D|BnaA10g29280D|BnaA08g…
vacuolar membrane	GO:0005774	CC	49	434	2.11968e-12	6.85952e-11	0.112903	BnaC01g25860D|BnaA09g16400D|BnaC09g17480D|BnaC03g30980D|BnaA02g14450D|BnaA05g11950D|BnaC08g40330D|BnaA10g02560D|BnaA02g03770D|BnaA02g02540D|BnaA06g25030D|BnaC06g40530D|BnaA02g21820D|BnaC07g31580D|BnaC05g17000D|BnaA04g17560D|BnaA02g19260D|BnaC07g11530D|BnaC04g41120D|BnaA03g14630D|BnaC04g45720D|BnaC02g01610D|BnaC03g06210D|BnaA04g17570D|BnaC03g76260D|BnaA09g46260D|BnaC02g07610D|BnaC02g01730D|BnaA08g…
response to zinc ion	GO:0010043	BP	16	42	2.85103e-11	8.97688e-10	0.380952	BnaC06g27300D|BnaA09g16400D|BnaC09g17480D|BnaA05g35220D|BnaA10g16880D|BnaC09g52200D|BnaC04g12290D|BnaA10g02560D|BnaA02g03770D|BnaA04g17910D|BnaCnng71090D|BnaA02g12790D|BnaC03g08690D|BnaC05g40440D|BnaC02g07610D|BnaAnng17940D
plastoglobule	GO:0010287	CC	18	62	6.93619e-11	2.02016e-09	0.290323	BnaC01g11550D|BnaC03g60280D|BnaA08g16820D|BnaA05g05540D|BnaA04g07250D|BnaC04g55930D|BnaC02g07120D|BnaA09g02120D|BnaA03g37990D|BnaA09g15830D|BnaC01g23800D|BnaA06g37230D|BnaA09g26570D|BnaC07g47470D|BnaA02g27140D|BnaA04g12130D|BnaA02g36380D|BnaC07g24660D
chloroplast thylakoid membrane	GO:0009535	CC	36	291	1.8831e-10	5.35076e-09	0.123711	BnaA02g20310D|BnaC02g05730D|BnaA06g31830D|BnaC01g04200D|BnaC08g07930D|BnaC04g29670D|BnaC03g76260D|BnaA09g54020D|BnaA05g25030D|BnaA04g07250D|BnaA01g19110D|BnaC05g29670D|BnaC01g23800D|BnaC08g46250D|BnaA02g36380D|BnaC07g24660D|BnaA08g16310D|BnaA09g55900D|BnaA09g26570D|BnaA05g05540D|BnaA08g07000D|BnaA03g37990D|BnaC08g35470D|BnaC07g32840D|BnaAnng10160D|BnaC02g04720D|BnaA08g29920D|BnaC07g18140D|BnaA05g…
cellular copper ion homeostasis	GO:0006878	BP	10	12	5.43343e-10	1.43862e-08	0.833333	BnaA10g27170D|BnaC05g38240D|BnaA04g03160D|BnaA05g24200D|BnaCnng40400D|BnaC02g03550D|BnaC05g43490D|BnaA03g54880D|BnaC02g02620D|BnaC03g39060D
extracellular region	GO:0005576	CC	153	2749	1.07498e-09	2.783e-08	0.0556566	BnaC05g05190D|BnaC08g09240D|BnaA05g11950D|BnaA10g16880D|BnaA02g03770D|BnaC07g10260D|BnaC05g49110D|BnaC02g07610D|BnaA03g57660D|BnaC03g25220D|BnaA01g34980D|BnaC04g40170D|BnaC02g18350D|BnaA10g04530D|BnaCnng57120D|BnaCnng66150D|BnaA04g17570D|BnaC03g76260D|BnaA06g05150D|BnaC08g44880D|BnaC03g39060D|BnaC06g32200D|BnaCnng09430D|BnaAnng01300D|BnaA03g49910D|BnaC09g51720D|BnaA06g09140D|BnaUnng02540D|BnaA09g…
lignin biosynthetic process	GO:0009809	BP	14	41	1.58562e-09	4.01577e-08	0.341463	BnaA03g19280D|BnaCnng01870D|BnaC02g27750D|BnaA03g04310D|BnaC02g02350D|BnaAnng01300D|BnaC03g61130D|BnaA02g20270D|BnaA08g15930D|BnaA09g00220D|BnaC03g76560D|BnaC03g61120D|BnaC03g22980D|BnaA04g23600D
peroxisome	GO:0005777	CC	34	292	2.45953e-09	6.0965e-08	0.116438	BnaC07g36580D|BnaC02g40120D|BnaA05g11950D|BnaA10g16880D|BnaC03g17600D|BnaA04g06040D|BnaA02g03770D|BnaCnng53320D|BnaAnng23330D|BnaC02g07610D|BnaA04g17560D|BnaC01g36930D|BnaA01g29410D|BnaC04g41120D|BnaC02g02960D|BnaA04g17570D|BnaC04g38330D|BnaA03g14580D|BnaA03g14630D|BnaA06g36450D|BnaC03g68840D|BnaA08g25110D|BnaA04g17910D|BnaA05g25050D|BnaA07g17800D|BnaC03g08690D|BnaC04g38440D|BnaA03g14010D|BnaC03g…
monooxygenase activity	GO:0004497	MF	17	72	3.44736e-09	8.19627e-08	0.236111	BnaA03g19280D|BnaC03g22980D|BnaC08g34150D|BnaA01g00520D|BnaC01g01490D|BnaC05g38900D|BnaA01g29260D|BnaA09g41580D|BnaA05g24870D|BnaC05g38890D|BnaC01g36680D|BnaC04g11110D|BnaA05g24860D|BnaC01g01500D|BnaA01g00510D|BnaA05g10200D|BnaA04g23600D
cytosolic small ribosomal subunit	GO:0022627	CC	20	105	3.76489e-09	8.7722e-08	0.190476	BnaA05g22070D|BnaC03g72450D|BnaA09g43060D|BnaC02g00390D|BnaC05g35350D|BnaA06g40740D|BnaA03g14630D|BnaC03g08960D|BnaC02g01730D|BnaA02g02540D|BnaA09g39760D|BnaA03g24160D|BnaA01g33650D|BnaCnng38910D|BnaC02g03430D|BnaC02g02880D|BnaC01g06790D|BnaC03g28760D|BnaC05g47390D|BnaA03g01450D
iron ion binding	GO:0005506	MF	34	306	7.19468e-09	1.64349e-07	0.111111	BnaC09g23280D|BnaC05g00460D|BnaC08g34150D|BnaA01g00520D|BnaC08g09240D|BnaA05g11950D|BnaC09g47980D|BnaA05g24870D|BnaC01g36680D|BnaA04g23600D|BnaA04g17560D|BnaC01g01490D|BnaC04g41120D|BnaA01g29260D|BnaA04g17570D|BnaA02g20200D|BnaC01g01500D|BnaA10g02720D|BnaCnng23930D|BnaCnng15860D|BnaA08g24410D|BnaA10g04830D|BnaC05g38890D|BnaA02g29380D|BnaA09g06580D|BnaC05g38900D|BnaA01g00510D|BnaA03g19280D|BnaC03g…
response to hydrogen peroxide	GO:0042542	BP	14	51	1.64434e-08	3.61444e-07	0.27451	BnaA10g02720D|BnaC04g31690D|BnaC05g38150D|BnaC07g36580D|BnaA10g20610D|BnaC08g40330D|BnaC01g36040D|BnaC03g28860D|BnaA03g24280D|BnaA05g24050D|BnaA06g25030D|BnaA01g28930D|BnaA07g14730D|BnaA09g46260D
positive regulation of leaf senescence	GO:1900057	BP	9	14	2.02658e-08	4.37215e-07	0.642857	BnaC04g31690D|BnaC05g38150D|BnaA02g18390D|BnaC01g40260D|BnaC01g36040D|BnaA05g24050D|BnaA05g37400D|BnaA01g28930D|BnaA07g14730D
glycolytic process	GO:0006096	BP	14	53	2.48441e-08	5.26243e-07	0.264151	BnaC03g60280D|BnaA08g16820D|BnaC01g38270D|BnaA02g19260D|BnaC01g31270D|BnaC08g40330D|BnaA09g52300D|BnaA06g37230D|BnaC07g47470D|BnaCnng37100D|BnaA02g27140D|BnaA04g12130D|BnaC01g30110D|BnaA09g46260D
gluconeogenesis	GO:0006094	BP	10	22	4.03802e-08	8.17033e-07	0.454545	BnaC03g60280D|BnaA08g16820D|BnaC01g38270D|BnaA02g19260D|BnaC08g40330D|BnaA06g37230D|BnaC07g47470D|BnaA02g27140D|BnaA04g12130D|BnaA09g46260D
glutamine biosynthetic process	GO:0006542	BP	7	7	1.01818e-07	1.94456e-06	1	BnaC03g40250D|BnaC04g30250D|BnaA04g08160D|BnaC08g07930D|BnaA05g22420D|BnaA09g33460D|BnaC04g29670D
glutamate-ammonia ligase activity	GO:0004356	MF	7	7	1.01818e-07	1.94456e-06	1	BnaC03g40250D|BnaC04g30250D|BnaA04g08160D|BnaC08g07930D|BnaA05g22420D|BnaA09g33460D|BnaC04g29670D
membrane	GO:0016020	CC	51	666	1.61694e-07	3.03828e-06	0.0765766	BnaC08g39000D|BnaC07g36580D|BnaC08g34150D|BnaA01g00520D|BnaC09g13960D|BnaC03g73530D|BnaC09g47980D|BnaC05g48120D|BnaC09g03150D|BnaC05g49110D|BnaAnng15520D|BnaA04g23600D|BnaA10g03460D|BnaC01g08890D|BnaCnng41520D|BnaC01g01490D|BnaAnng31420D|BnaC06g27190D|BnaA06g23560D|BnaA01g00510D|BnaC02g07540D|BnaC03g69030D|BnaA01g07270D|BnaA02g20200D|BnaC01g01500D|BnaC03g07130D|BnaCnng23930D|BnaC05g37540D|BnaA04g…
transmembrane transport	GO:0055085	BP	36	389	1.83949e-07	3.40159e-06	0.092545	BnaC08g39000D|BnaC07g36580D|BnaC03g32130D|BnaC06g32240D|BnaCnng54140D|BnaA05g31800D|BnaC08g09100D|BnaC05g30740D|BnaA09g33720D|BnaC05g48120D|BnaA07g27240D|BnaA09g48650D|BnaC08g42910D|BnaC06g14590D|BnaAnng20970D|BnaC06g27190D|BnaC02g07540D|BnaC09g13960D|BnaA06g22970D|BnaC03g50500D|BnaA02g33530D|BnaC09g05810D|BnaA07g12830D|BnaA03g40290D|BnaA07g28390D|BnaA09g54940D|BnaA09g34600D|BnaA05g19580D|BnaA08g…
chlorophyll binding	GO:0016168	MF	9	21	2.89332e-07	5.18572e-06	0.428571	BnaA09g55900D|BnaA09g26570D|BnaA05g05540D|BnaA09g02120D|BnaC08g35470D|BnaA03g37990D|BnaC01g04200D|BnaA01g02940D|BnaC07g24660D
integral component of plasma membrane	GO:0005887	CC	17	102	2.9864e-07	5.27145e-06	0.166667	BnaA02g13330D|BnaA09g32410D|BnaA06g16330D|BnaA10g22670D|BnaC02g04530D|BnaC09g47230D|BnaA03g02650D|BnaCnng57120D|BnaC02g07050D|BnaA06g15180D|BnaC08g20440D|BnaC08g23200D|BnaC09g46440D|BnaCnng67820D|BnaA10g20120D|BnaC05g16660D|BnaC07g13300D
phenylpropanoid metabolic process	GO:0009698	BP	7	10	5.29829e-07	9.16845e-06	0.7	BnaA04g17560D|BnaA05g11950D|BnaA07g25210D|BnaC04g41120D|BnaA03g14010D|BnaC04g14330D|BnaA04g17570D
UDP-glucosyltransferase activity	GO:0035251	MF	9	23	5.35154e-07	9.16845e-06	0.391304	BnaCnng01870D|BnaC02g27750D|BnaA09g00220D|BnaA02g20270D|BnaA08g28350D|BnaA03g41940D|BnaC07g33030D|BnaC02g06990D|BnaA07g22470D
stromule	GO:0010319	CC	10	32	6.86611e-07	1.15928e-05	0.3125	BnaA09g54020D|BnaC05g18870D|BnaC03g36650D|BnaC09g31160D|BnaA08g07000D|BnaA02g27980D|BnaC03g71780D|BnaC01g38270D|BnaA02g09460D|BnaA06g38600D
sulfate transmembrane transporter activity	GO:0015116	MF	8	17	7.70297e-07	1.28199e-05	0.470588	BnaA09g32410D|BnaC08g23200D|BnaA09g42560D|BnaA07g35730D|BnaC09g46440D|BnaCnng67820D|BnaC07g13300D|BnaC06g40650D
photosynthesis, light harvesting	GO:0009765	BP	6	6	8.80127e-07	1.41462e-05	1	BnaA09g55900D|BnaA05g05540D|BnaA09g02120D|BnaC08g35470D|BnaA03g37990D|BnaC07g24660D
oxidative photosynthetic carbon pathway	GO:0009854	BP	6	6	8.80127e-07	1.41462e-05	1	BnaC01g36930D|BnaA01g29410D|BnaC05g39220D|BnaA05g25050D|BnaA03g33380D|BnaC01g36940D
leaf senescence	GO:0010150	BP	16	99	9.52333e-07	1.49928e-05	0.161616	BnaC09g34350D|BnaC04g31690D|BnaC05g38150D|BnaC02g31910D|BnaA01g28930D|BnaC04g30250D|BnaA04g08160D|BnaC01g36040D|BnaC06g23550D|BnaC02g04540D|BnaA05g24050D|BnaC02g00990D|BnaA07g14730D|BnaA10g20120D|BnaA10g12140D|BnaC02g04530D
regulation of abscisic acid-activated signaling pathway	GO:0009787	BP	8	18	1.0811e-06	1.67931e-05	0.444444	BnaC02g46640D|BnaCnng28090D|BnaA01g15250D|BnaC01g18020D|BnaA02g19970D|BnaC07g40100D|BnaC02g23290D|BnaA06g06370D
cellular response to hypoxia	GO:0071456	BP	23	204	1.50354e-06	2.27483e-05	0.112745	BnaA06g22540D|BnaC02g33670D|BnaA10g20610D|BnaC03g28860D|BnaA09g42560D|BnaC09g03150D|BnaA10g15160D|BnaC08g12610D|BnaA07g24050D|BnaA10g22530D|BnaC06g23550D|BnaA03g24280D|BnaA01g32350D|BnaC09g33600D|BnaA09g26500D|BnaA08g26630D|BnaC03g49920D|BnaA08g17610D|BnaA02g36840D|BnaA10g29280D|BnaC03g59610D|BnaA02g33910D|BnaC09g47090D
pentose-phosphate shunt	GO:0006098	BP	7	13	1.93959e-06	2.89695e-05	0.538462	BnaC03g60280D|BnaA08g16820D|BnaA03g04310D|BnaA06g37230D|BnaC07g47470D|BnaA02g27140D|BnaA04g12130D
quercetin 3-O-glucosyltransferase activity	GO:0080043	MF	12	57	1.97784e-06	2.91669e-05	0.210526	BnaA01g18530D|BnaC05g36720D|BnaC05g30670D|BnaC07g48400D|BnaC01g22410D|BnaA08g28350D|BnaC04g14940D|BnaA03g41940D|BnaC07g33030D|BnaA05g35460D|BnaC02g06990D|BnaA07g22470D
translation	GO:0006412	BP	26	258	2.19433e-06	3.1955e-05	0.100775	BnaC07g28250D|BnaA02g14450D|BnaC03g08960D|BnaA02g02540D|BnaA06g31830D|BnaCnng38910D|BnaC08g06260D|BnaC03g72020D|BnaA05g08110D|BnaC02g03430D|BnaA03g01450D|BnaA01g33650D|BnaC02g02880D|BnaCnng31050D|BnaC05g47390D|BnaC02g01730D|BnaC01g06790D|BnaC02g00390D|BnaC02g05260D|BnaC06g43680D|BnaC03g28760D|BnaA03g24160D|BnaC08g23840D|BnaC03g72450D|BnaA09g39760D|BnaA03g14630D
response to jasmonic acid	GO:0009753	BP	16	107	2.36436e-06	3.4006e-05	0.149533	BnaC03g05820D|BnaC02g11940D|BnaC02g05070D|BnaC02g00990D|BnaA03g34290D|BnaA01g34980D|BnaA03g04290D|BnaA01g00280D|BnaA07g31880D|BnaA07g32130D|BnaC08g36840D|BnaA06g28850D|BnaA06g25030D|BnaA07g12830D|BnaA01g27570D|BnaA09g45010D
quercetin 7-O-glucosyltransferase activity	GO:0080044	MF	11	48	2.58816e-06	3.63278e-05	0.229167	BnaA01g18530D|BnaC05g36720D|BnaC05g30670D|BnaC07g48400D|BnaC01g22410D|BnaA08g28350D|BnaC04g14940D|BnaA03g41940D|BnaC07g33030D|BnaA05g35460D|BnaA07g22470D
fructose-bisphosphate aldolase activity	GO:0004332	MF	6	8	2.70548e-06	3.75225e-05	0.75	BnaC03g60280D|BnaA08g16820D|BnaA06g37230D|BnaC07g47470D|BnaA02g27140D|BnaA04g12130D
structural constituent of ribosome	GO:0003735	MF	26	263	3.02692e-06	4.14865e-05	0.0988593	BnaC07g28250D|BnaC03g08960D|BnaC02g01730D|BnaA02g02540D|BnaA08g15140D|BnaC08g06260D|BnaCnng31050D|BnaC03g72020D|BnaC07g31580D|BnaA05g08110D|BnaC02g03430D|BnaA01g33650D|BnaC02g02880D|BnaC01g06790D|BnaC05g47390D|BnaA03g14630D|BnaC02g00390D|BnaC04g07790D|BnaA06g40740D|BnaC02g05260D|BnaC06g43680D|BnaC08g23840D|BnaA09g43060D|BnaA03g42820D|BnaC03g22400D|BnaA06g31830D
cobalt ion binding	GO:0050897	MF	11	49	3.0771e-06	4.16075e-05	0.22449	BnaA09g52600D|BnaC09g07800D|BnaC07g36580D|BnaC03g74750D|BnaAnng08840D|BnaA09g22160D|BnaA02g21890D|BnaC05g36150D|BnaC02g01610D|BnaC02g01040D|BnaA06g22040D
response to heat	GO:0009408	BP	19	152	3.10717e-06	4.16075e-05	0.125	BnaAnng13800D|BnaA10g29280D|BnaC04g00330D|BnaA03g24280D|BnaA02g19260D|BnaC08g40330D|BnaA10g20610D|BnaC09g33600D|BnaC03g28860D|BnaC07g40100D|BnaC01g01790D|BnaC04g12620D|BnaA01g15250D|BnaA07g34930D|BnaC03g06620D|BnaC02g13260D|BnaA09g46260D|BnaC01g20320D|BnaC01g18020D
plant-type vacuole membrane	GO:0009705	CC	16	111	3.61693e-06	4.78832e-05	0.144144	BnaC02g05070D|BnaA09g48650D|BnaA02g21820D|BnaA05g06490D|BnaA01g25000D|BnaC01g31920D|BnaC02g07090D|BnaCnng45660D|BnaC04g45720D|BnaC08g09100D|BnaA04g21850D|BnaA07g35730D|BnaC06g40530D|BnaC06g40650D|BnaC03g78280D|BnaC08g42910D
oxidoreductase activity, acting on paired donors, with incorporation or reduction of molecular oxygen, NAD(P)H as one donor, and incorporation of one atom of oxygen	GO:0016709	MF	14	86	4.17103e-06	5.45983e-05	0.162791	BnaA03g19280D|BnaC03g22980D|BnaC08g34150D|BnaA01g00520D|BnaCnng23930D|BnaC01g01490D|BnaAnng31420D|BnaC09g47980D|BnaA09g41580D|BnaA02g29380D|BnaC01g01500D|BnaA01g00510D|BnaA02g20200D|BnaA04g23600D
UDP-glycosyltransferase activity	GO:0008194	MF	11	51	4.30251e-06	5.56936e-05	0.215686	BnaCnng01870D|BnaC02g27750D|BnaC07g50550D|BnaC03g16650D|BnaA05g19470D|BnaA02g20270D|BnaA03g36440D|BnaA09g00220D|BnaC03g42350D|BnaA06g02440D|BnaC03g42360D
hydrogen peroxide biosynthetic process	GO:0050665	BP	6	9	4.38543e-06	5.61432e-05	0.666667	BnaC01g36930D|BnaA01g29410D|BnaC05g39220D|BnaA05g25050D|BnaA03g33380D|BnaC01g36940D
flavonoid biosynthetic process	GO:0009813	BP	8	23	4.72841e-06	5.9876e-05	0.347826	BnaA03g19280D|BnaC02g05070D|BnaA10g25120D|BnaC03g22980D|BnaC09g47980D|BnaCnng45660D|BnaC07g39840D|BnaA04g23600D
cysteine-type endopeptidase activity	GO:0004197	MF	12	63	4.9062e-06	6.08055e-05	0.190476	BnaC06g00260D|BnaA06g36920D|BnaA01g17570D|BnaCnng09430D|BnaC02g31910D|BnaC01g21920D|BnaA08g16740D|BnaA06g16650D|BnaA02g34110D|BnaA02g36200D|BnaA10g05390D|BnaC02g48830D
defense response to bacterium	GO:0042742	BP	29	324	5.08082e-06	6.23069e-05	0.0895062	BnaC01g25860D|BnaC02g11940D|BnaC04g07660D|BnaC02g05730D|BnaC08g21640D|BnaC07g43490D|BnaC06g27300D|BnaA09g54020D|BnaA01g29410D|BnaC08g36840D|BnaA06g05150D|BnaC02g20110D|BnaA08g07000D|BnaC01g36930D|BnaA01g20660D|BnaA04g17910D|BnaA05g25050D|BnaC02g00970D|BnaA05g06820D|BnaA07g35260D|BnaA10g25550D|BnaAnng03730D|BnaA06g13460D|BnaA02g21820D|BnaA08g16740D|BnaA03g33380D|BnaA09g49810D|BnaC05g39220D|BnaC01g…
ubiquinone biosynthetic process	GO:0006744	BP	7	16	5.63413e-06	6.83726e-05	0.4375	BnaA04g17560D|BnaA05g11950D|BnaC04g41120D|BnaA03g14010D|BnaC04g14330D|BnaC05g13160D|BnaA04g17570D
response to ethylene	GO:0009723	BP	15	102	5.81838e-06	6.98805e-05	0.147059	BnaC03g05820D|BnaC07g29410D|BnaA06g37280D|BnaA10g13210D|BnaA03g04290D|BnaC04g31690D|BnaC09g35690D|BnaC07g29950D|BnaC02g31910D|BnaA09g04600D|BnaA07g32130D|BnaA03g34290D|BnaC09g04050D|BnaA01g27570D|BnaA07g14730D
aging	GO:0007568	BP	8	24	6.12616e-06	7.20906e-05	0.333333	BnaC02g31910D|BnaA02g26660D|BnaA04g03160D|BnaC09g35690D|BnaA10g13210D|BnaC08g07930D|BnaC04g29670D|BnaC02g02620D
response to desiccation	GO:0009269	BP	8	24	6.12616e-06	7.20906e-05	0.333333	BnaA05g05760D|BnaC02g48560D|BnaA09g02120D|BnaA03g37990D|BnaC04g11110D|BnaA08g16740D|BnaC07g24660D|BnaA05g10200D
lysosome	GO:0005764	CC	9	33	6.36269e-06	7.41253e-05	0.272727	BnaC06g00260D|BnaA06g36920D|BnaA01g17570D|BnaCnng09430D|BnaC02g31910D|BnaC01g21920D|BnaA08g16740D|BnaA06g16650D|BnaA10g05390D
lignin metabolic process	GO:0009808	BP	6	10	6.82431e-06	7.8716e-05	0.6	BnaA04g17560D|BnaA05g11950D|BnaC04g41120D|BnaA03g14010D|BnaC04g14330D|BnaA04g17570D
neutral amino acid transmembrane transporter activity	GO:0015175	MF	5	5	7.69873e-06	8.74552e-05	1	BnaC03g73530D|BnaA03g59400D|BnaCnng25620D|BnaA06g22970D|BnaC03g50500D
amino acid transport	GO:0006865	BP	7	17	7.73209e-06	8.74552e-05	0.411765	BnaC07g36580D|BnaCnng33810D|BnaA10g22670D|BnaC09g47230D|BnaA03g02650D|BnaA06g22970D|BnaC03g50500D
seed maturation	GO:0010431	BP	8	27	1.25778e-05	0.000140896	0.296296	BnaA06g16330D|BnaA10g29280D|BnaC01g31270D|BnaC08g20440D|BnaCnng37100D|BnaA10g20120D|BnaC02g04530D|BnaC09g33600D
sugar transmembrane transporter activity	GO:0051119	MF	7	19	1.38873e-05	0.000152629	0.368421	BnaA06g16330D|BnaC05g16660D|BnaA06g15180D|BnaCnng57120D|BnaC08g20440D|BnaA10g20120D|BnaC02g04530D
carbohydrate transport	GO:0008643	BP	7	19	1.38873e-05	0.000152629	0.368421	BnaA06g16330D|BnaC05g16660D|BnaA06g15180D|BnaCnng57120D|BnaC08g20440D|BnaA10g20120D|BnaC02g04530D
fructose 1,6-bisphosphate metabolic process	GO:0030388	BP	6	12	1.49651e-05	0.000162938	0.5	BnaC03g60280D|BnaA08g16820D|BnaA06g37230D|BnaC07g47470D|BnaA02g27140D|BnaA04g12130D
cellular response to abscisic acid stimulus	GO:0071215	BP	8	28	1.57146e-05	0.000169514	0.285714	BnaA05g22070D|BnaC05g35350D|BnaA09g02120D|BnaA03g37990D|BnaA08g28350D|BnaA10g20120D|BnaC02g04530D|BnaC07g24660D
positive regulation of abscisic acid-activated signaling pathway	GO:0009789	BP	9	38	1.68218e-05	0.000179793	0.236842	BnaC03g00220D|BnaA04g08280D|BnaAnng27640D|BnaC05g37540D|BnaC02g33670D|BnaC05g11400D|BnaA02g36840D|BnaA06g09810D|BnaA03g00330D
response to oxidative stress	GO:0006979	BP	25	276	1.84933e-05	0.000195861	0.0905797	BnaC01g25860D|BnaA05g05760D|BnaC02g02350D|BnaC08g40330D|BnaC03g17600D|BnaC08g34170D|BnaA10g15160D|BnaA02g21680D|BnaA09g22160D|BnaC08g24360D|BnaA07g14730D|BnaC02g01040D|BnaA09g33560D|BnaC04g31690D|BnaC02g05070D|BnaC03g20530D|BnaAnng01300D|BnaA02g21890D|BnaA01g20660D|BnaA03g14580D|BnaC04g00330D|BnaA06g05150D|BnaA02g27140D|BnaA09g46260D|BnaC09g08690D
plant-type cell wall	GO:0009505	CC	19	176	2.07843e-05	0.000218141	0.107955	BnaC01g25860D|BnaA04g17560D|BnaA05g11950D|BnaC03g20530D|BnaA01g08900D|BnaC04g40170D|BnaA03g14010D|BnaA01g20660D|BnaA06g23560D|BnaC04g14330D|BnaA10g22530D|BnaC03g49920D|BnaA02g25970D|BnaC06g38540D|BnaC09g47090D|BnaA04g17570D|BnaC07g17510D|BnaC02g18350D|BnaC04g41120D
defense response to fungus	GO:0050832	BP	20	194	2.34045e-05	0.000243448	0.103093	BnaC01g25860D|BnaC06g00260D|BnaA10g17640D|BnaC07g37050D|BnaC03g20530D|BnaA05g16170D|BnaC04g11110D|BnaA07g25210D|BnaC05g51350D|BnaA05g08900D|BnaA01g20660D|BnaA06g16270D|BnaA06g38300D|BnaC03g16540D|BnaC07g43490D|BnaC04g10310D|BnaA10g05390D|BnaA07g35260D|BnaA05g10200D|BnaC04g40810D
cyclosporin A binding	GO:0016018	MF	6	14	2.95595e-05	0.00030475	0.428571	BnaA06g37360D|BnaA08g16920D|BnaC07g47630D|BnaC09g09060D|BnaA09g08780D|BnaC03g60160D
oxidoreductase activity	GO:0016491	MF	24	270	3.56223e-05	0.000364035	0.0888889	BnaA09g54910D|BnaC08g42730D|BnaC04g53580D|BnaC01g36930D|BnaAnng25870D|BnaA01g29410D|BnaA10g04530D|BnaCnng66150D|BnaA07g29090D|BnaC01g22230D|BnaC01g36940D|BnaC06g27420D|BnaC06g32200D|BnaC08g44970D|BnaC09g07800D|BnaA09g52930D|BnaA10g04830D|BnaCnng06840D|BnaA09g52600D|BnaA09g43270D|BnaC08g35890D|BnaA03g33380D|BnaC05g39220D|BnaA05g25050D
positive regulation of gibberellic acid mediated signaling pathway	GO:0009939	BP	5	8	3.6253e-05	0.000367258	0.625	BnaCnng55170D|BnaA10g04840D|BnaA09g49440D|BnaA07g19530D|BnaA09g55590D
small ribosomal subunit	GO:0015935	CC	7	23	3.8388e-05	0.000385535	0.304348	BnaC03g08960D|BnaA02g02540D|BnaC02g05260D|BnaA01g33650D|BnaC03g28760D|BnaA03g24160D|BnaC05g47390D
amino acid transmembrane transporter activity	GO:0015171	MF	10	56	4.88062e-05	0.000481858	0.178571	BnaC07g36580D|BnaCnng25620D|BnaA03g59400D|BnaA10g22670D|BnaC03g73530D|BnaC09g47230D|BnaA03g02650D|BnaA06g22970D|BnaC03g50500D|BnaA07g33510D
proteolysis involved in cellular protein catabolic process	GO:0051603	BP	9	45	5.36189e-05	0.000524925	0.2	BnaC06g00260D|BnaA06g36920D|BnaA01g17570D|BnaCnng09430D|BnaC02g31910D|BnaC01g21920D|BnaA08g16740D|BnaA06g16650D|BnaA10g05390D
chloroplast thylakoid	GO:0009534	CC	19	190	5.41051e-05	0.00052527	0.1	BnaA06g09140D|BnaA09g26570D|BnaA05g05540D|BnaA07g31590D|BnaA04g07250D|BnaC08g46250D|BnaC04g55930D|BnaC09g09440D|BnaC01g23800D|BnaAnng10160D|BnaC08g41790D|BnaC07g23030D|BnaA09g47510D|BnaC07g18140D|BnaA02g27140D|BnaA04g12130D|BnaA09g49810D|BnaA02g36380D|BnaC01g20550D
sulfate transport	GO:0008272	BP	5	9	5.48905e-05	0.000528491	0.555556	BnaA09g42560D|BnaCnng67820D|BnaC08g23200D|BnaA09g32410D|BnaC09g46440D
response to chitin	GO:0010200	BP	15	129	7.00678e-05	0.000663651	0.116279	BnaA08g01830D|BnaAnng03730D|BnaA06g21470D|BnaC09g11080D|BnaA05g08900D|BnaC03g62330D|BnaC08g21640D|BnaC03g52080D|BnaC07g43490D|BnaC09g03150D|BnaC04g10310D|BnaA01g01960D|BnaC05g30840D|BnaA07g35260D|BnaA05g19900D
sinapyl alcohol dehydrogenase activity	GO:0052747	MF	5	10	8.0143e-05	0.000752956	0.5	BnaC03g61130D|BnaAnng34630D|BnaA08g15930D|BnaC03g76560D|BnaC03g61120D

## Sheet: Table S6
Table S6 KEGG pathways of DEGs between BnaCRTISO mutant (crtiso) and WT during petal development.
Pathway	Count	Background number	Pvalue	Corrected P-Value	Enrich_factor	Input
up-DEGs between critso and WT
Plant hormone signal transduction	34	273	1.10802e-11	2.16619e-09	0.124542	BnaA02g05070D|BnaA03g33930D|BnaA06g37420D|BnaA08g10790D|BnaA10g16790D|BnaA10g14760D|BnaA10g16780D|BnaA09g48090D|BnaA03g06850D|BnaA09g09430D|BnaA03g17720D|BnaC02g34500D|BnaC05g07080D|BnaC09g37130D|BnaC04g56560D|BnaC03g39170D|BnaC09g39850D|BnaA04g21960D|BnaA06g20760D|BnaAnng25670D|BnaA03g06820D|BnaC01g00010D|BnaA01g05190D|BnaA03g06810D|BnaA09g48080D|BnaAnng37150D|BnaC01g22110D|BnaA06g01830D|BnaA02g…
Spliceosome	19	192	8.52196e-06	0.000188609	0.0989583	BnaA09g04710D|BnaC06g01010D|BnaC03g64040D|BnaC09g41060D|BnaAnng01630D|BnaCnng04840D|BnaA08g27630D|BnaA02g01370D|BnaA10g17690D|BnaA10g28290D|BnaCnng16670D|BnaA05g36840D|BnaC05g16220D|BnaC03g58240D|BnaC08g00380D|BnaA04g18070D|BnaA02g00210D|BnaCnng61100D|BnaC05g33110D
Inositol phosphate metabolism	9	78	0.000734129	0.00797346	0.115385	BnaC08g20070D|BnaC01g37100D|BnaA08g21050D|BnaC05g52190D|BnaA06g11630D|BnaA05g25260D|BnaC02g44270D|BnaC02g24660D|BnaC05g13480D
Lysine degradation	6	34	0.000800676	0.00853812	0.176471	BnaA08g15200D|BnaC06g11340D|BnaA03g50730D|BnaA09g00500D|BnaA05g13380D|BnaA01g18730D
RNA transport	13	171	0.00211291	0.0174538	0.0760234	BnaCnng04840D|BnaA07g20390D|BnaA06g01920D|BnaC03g21990D|BnaA03g18500D|BnaC02g24310D|BnaA08g29260D|BnaA06g26640D|BnaA03g13670D|BnaA04g01310D|BnaA07g34790D|BnaA02g00210D|BnaC09g48940D
Fatty acid degradation	6	47	0.00352436	0.0234891	0.12766	BnaA08g15200D|BnaA03g50730D|BnaC08g49310D|BnaA04g06290D|BnaC04g29100D|BnaC01g09510D
Endocytosis	11	144	0.00435068	0.0270019	0.0763889	BnaC06g02240D|BnaC08g20070D|BnaA02g35000D|BnaA08g21050D|BnaC06g20810D|BnaA05g23110D|BnaC05g08350D|BnaC02g24660D|BnaA06g06680D|BnaC05g36550D|BnaA02g33110D
down-DEGs between critso and WT
Metabolic pathways	239	2246	1.40512e-54	8.18485e-52	0.106411	BnaA05g25150D|BnaC03g60280D|BnaC03g23390D|BnaA05g11950D|BnaA10g16880D|BnaA02g03770D|BnaC02g07610D|BnaA05g18150D|BnaA10g04310D|BnaC06g27300D|BnaC03g51650D|BnaA04g16070D|BnaA08g16820D|BnaA01g34980D|BnaC01g31270D|BnaC01g02400D|BnaCnng66150D|BnaA04g17570D|BnaA04g12130D|BnaC02g01040D|BnaA10g02720D|BnaA09g26570D|BnaC05g12180D|BnaA07g28110D|BnaA02g21890D|BnaA03g37990D|BnaC01g00680D|BnaC09g51720D|BnaC03g…
Biosynthesis of secondary metabolites	144	1107	7.9422e-41	2.31317e-38	0.130081	BnaC03g60280D|BnaA05g11950D|BnaA10g16880D|BnaA02g03770D|BnaC02g07610D|BnaA05g18150D|BnaC06g27300D|BnaA04g16070D|BnaA08g16820D|BnaA01g29410D|BnaC03g59610D|BnaC01g31270D|BnaC01g02400D|BnaA04g17570D|BnaA04g12130D|BnaA09g33560D|BnaA09g14900D|BnaC05g12180D|BnaA09g26500D|BnaA02g21890D|BnaC03g61120D|BnaC01g30110D|BnaA03g19280D|BnaA07g25210D|BnaA03g14010D|BnaA08g02140D|BnaC04g14330D|BnaC09g08690D|BnaA09g…
Carbon metabolism	60	273	1.63206e-27	2.71622e-25	0.21978	BnaA09g16400D|BnaC03g60280D|BnaC03g23390D|BnaC08g40330D|BnaA10g02560D|BnaA06g37230D|BnaC05g28570D|BnaA09g47510D|BnaC08g31370D|BnaC04g10980D|BnaA05g18150D|BnaC06g27300D|BnaA07g11370D|BnaA09g54020D|BnaA08g16820D|BnaA01g29410D|BnaC02g03240D|BnaCnng49180D|BnaA03g04310D|BnaC01g36930D|BnaC01g31270D|BnaA03g19510D|BnaC02g01610D|BnaC08g41790D|BnaC04g36640D|BnaCnng37100D|BnaA04g12130D|BnaA09g46260D|BnaA06g…
Biosynthesis of amino acids	52	251	5.40529e-23	6.29716e-21	0.207171	BnaA05g05760D|BnaC03g60280D|BnaC03g33530D|BnaCnng75920D|BnaC08g40330D|BnaA09g55140D|BnaA02g03770D|BnaA06g37230D|BnaA09g52300D|BnaC08g07930D|BnaC08g31370D|BnaA05g22420D|BnaC04g29670D|BnaC04g10980D|BnaAnng17940D|BnaC06g27300D|BnaA04g16070D|BnaA08g16820D|BnaA07g17800D|BnaC02g03240D|BnaA02g19260D|BnaA03g04310D|BnaA10g16880D|BnaC01g31270D|BnaCnng71090D|BnaCnng37100D|BnaA04g12130D|BnaC04g39340D|BnaA09g…
Glyoxylate and dicarboxylate metabolism	26	78	2.69338e-16	1.25512e-14	0.333333	BnaA09g16400D|BnaC05g28570D|BnaC04g30250D|BnaA10g02560D|BnaA09g47510D|BnaA05g22420D|BnaC08g07930D|BnaC04g29670D|BnaA05g18150D|BnaA07g11370D|BnaC01g36930D|BnaA01g29410D|BnaC08g41790D|BnaC01g36940D|BnaA06g38600D|BnaA04g08160D|BnaA06g16270D|BnaC05g36150D|BnaA05g25050D|BnaC09g42760D|BnaAnng08840D|BnaC09g17480D|BnaC03g40250D|BnaA03g33380D|BnaC05g39220D|BnaC07g15280D
Carbon fixation in photosynthetic organisms	21	69	8.50357e-13	2.91372e-11	0.304348	BnaA09g54020D|BnaC03g60280D|BnaA08g16820D|BnaC01g38270D|BnaA08g07000D|BnaA02g19260D|BnaC09g17480D|BnaA02g27010D|BnaC08g40330D|BnaA09g16400D|BnaA10g02560D|BnaC01g01140D|BnaA06g37230D|BnaC07g47470D|BnaC08g17310D|BnaA08g01200D|BnaA02g27140D|BnaA04g12130D|BnaC01g30110D|BnaA09g46260D|BnaA06g38600D
Flavonoid biosynthesis	13	22	2.99227e-11	9.17366e-10	0.590909	BnaA04g17560D|BnaC02g05070D|BnaA10g25120D|BnaC03g22980D|BnaA03g19280D|BnaC04g41120D|BnaA03g14010D|BnaC09g47980D|BnaC04g14330D|BnaA05g11950D|BnaA04g17570D|BnaCnng45660D|BnaA04g23600D
Phenylpropanoid biosynthesis	28	166	3.80415e-11	1.13637e-09	0.168675	BnaC01g25860D|BnaC02g02350D|BnaA05g11950D|BnaA07g37370D|BnaA04g23600D|BnaA04g17560D|BnaA09g55500D|BnaC04g41120D|BnaC05g12180D|BnaC08g24360D|BnaC01g02400D|BnaA04g17570D|BnaA09g33560D|BnaC03g20530D|BnaC04g51140D|BnaAnng34630D|BnaC05g30670D|BnaAnng01300D|BnaA01g20660D|BnaC03g61130D|BnaA03g19280D|BnaC03g22980D|BnaA07g25210D|BnaA03g14010D|BnaC04g14330D|BnaA01g01400D|BnaC03g76560D|BnaC09g08690D
Cysteine and methionine metabolism	23	121	2.68681e-10	7.45271e-09	0.190083	BnaA09g16400D|BnaC03g33530D|BnaCnng75920D|BnaA10g16880D|BnaA10g02560D|BnaA02g03770D|BnaA06g28850D|BnaC08g31370D|BnaC02g07610D|BnaA05g00770D|BnaA07g04420D|BnaA06g38600D|BnaA04g01540D|BnaA02g18450D|BnaC08g17520D|BnaC04g10980D|BnaA09g00390D|BnaC03g08690D|BnaCnng25440D|BnaC09g09440D|BnaC05g00530D|BnaC09g17480D|BnaA02g09960D
MAPK signaling pathway - plant	24	134	3.211e-10	8.69957e-09	0.179104	BnaC07g29410D|BnaA09g04600D|BnaA09g49440D|BnaCnng21650D|BnaA10g12140D|BnaA07g11370D|BnaC04g12300D|BnaA09g22160D|BnaC09g34350D|BnaC06g23550D|BnaA01g25260D|BnaC09g04050D|BnaC06g43530D|BnaA02g21890D|BnaC01g18020D|BnaA05g10920D|BnaC08g00620D|BnaA01g15250D|BnaA04g18840D|BnaA10g04840D|BnaC07g40100D|BnaA07g32130D|BnaC05g00530D|BnaC07g15280D
Glycolysis / Gluconeogenesis	21	116	3.43102e-09	8.19627e-08	0.181034	BnaA06g36450D|BnaC03g60280D|BnaA08g16820D|BnaC01g38270D|BnaA02g19260D|BnaC01g31270D|BnaC04g36640D|BnaC08g40330D|BnaA09g52300D|BnaC01g01140D|BnaC05g36150D|BnaA06g37230D|BnaC07g47470D|BnaC07g23030D|BnaCnng12150D|BnaCnng37100D|BnaA02g27140D|BnaA04g12130D|BnaC01g30110D|BnaA09g46260D|BnaA06g16950D
Alanine, aspartate and glutamate metabolism	14	51	1.64434e-08	3.61444e-07	0.27451	BnaA07g25530D|BnaC03g74750D|BnaC03g40250D|BnaA07g28110D|BnaC04g30250D|BnaA04g08160D|BnaC02g01610D|BnaC08g17310D|BnaC08g07930D|BnaA07g34930D|BnaA05g22420D|BnaC04g29670D|BnaCnng07310D|BnaA06g22040D
Peroxisome	17	87	3.96416e-08	8.17033e-07	0.195402	BnaC06g27300D|BnaA07g11370D|BnaC01g36930D|BnaA06g18840D|BnaA05g16170D|BnaA10g13850D|BnaC03g53920D|BnaC05g39220D|BnaC02g09540D|BnaA01g29410D|BnaA05g25050D|BnaC05g51350D|BnaA07g17800D|BnaA03g33380D|BnaA06g05150D|BnaC01g36940D|BnaC07g15280D
Ribosome	36	364	4.06763e-08	8.17033e-07	0.0989011	BnaC06g15120D|BnaA02g14450D|BnaC03g08960D|BnaA02g02540D|BnaA08g15140D|BnaCnng38910D|BnaA06g28610D|BnaC07g31580D|BnaCnng31050D|BnaC03g72020D|BnaA03g14630D|BnaC08g06260D|BnaA05g08110D|BnaC02g03430D|BnaA03g01450D|BnaA01g33650D|BnaC02g02880D|BnaC01g06790D|BnaC05g47390D|BnaC02g01730D|BnaCnng48720D|BnaC02g00390D|BnaC04g07790D|BnaA06g40740D|BnaC02g05260D|BnaC06g43680D|BnaA04g23390D|BnaA03g24160D|BnaC03g…
Glutathione metabolism	18	102	6.28415e-08	1.24085e-06	0.176471	BnaC06g27300D|BnaC03g51650D|BnaA07g17800D|BnaA09g14510D|BnaA09g41570D|BnaA02g21680D|BnaC03g17600D|BnaC02g07090D|BnaA03g14580D|BnaA04g17910D|BnaC09g15080D|BnaA06g28850D|BnaA02g28570D|BnaC07g41840D|BnaA07g20570D|BnaC08g34140D|BnaA06g32440D|BnaA07g15160D
Arginine biosynthesis	11	36	2.29562e-07	4.17874e-06	0.305556	BnaCnng71090D|BnaC06g22470D|BnaC03g40250D|BnaC04g30250D|BnaA04g08160D|BnaC02g01610D|BnaC08g17310D|BnaC08g07930D|BnaA05g22420D|BnaC04g29670D|BnaAnng17940D
Pyruvate metabolism	15	86	8.86413e-07	1.41462e-05	0.174419	BnaA09g16400D|BnaA06g38600D|BnaCnng12150D|BnaCnng49180D|BnaA08g01200D|BnaC01g31270D|BnaA10g02560D|BnaC01g01140D|BnaC05g36150D|BnaA08g25110D|BnaA09g52300D|BnaC07g23030D|BnaCnng37100D|BnaC09g17480D|BnaA06g16950D
Biosynthesis of secondary metabolites - unclassified	7	12	1.297e-06	1.98816e-05	0.583333	BnaA04g17560D|BnaA05g11950D|BnaA07g25210D|BnaC04g41120D|BnaA03g14010D|BnaC04g14330D|BnaA04g17570D
Ubiquinone and other terpenoid-quinone biosynthesis	10	38	2.55987e-06	3.63278e-05	0.263158	BnaC05g04530D|BnaA05g11950D|BnaA10g04310D|BnaA04g17560D|BnaA07g25210D|BnaC04g41120D|BnaA03g14010D|BnaC04g14330D|BnaA04g17570D|BnaA02g09960D
Citrate cycle (TCA cycle)	12	63	4.9062e-06	6.08055e-05	0.190476	BnaA09g52600D|BnaC06g27300D|BnaC09g07800D|BnaA07g17800D|BnaA09g16400D|BnaA10g02560D|BnaC01g01140D|BnaC05g36150D|BnaC02g03240D|BnaC07g23030D|BnaC09g17480D|BnaA06g38600D
Plant hormone signal transduction	24	273	4.18975e-05	0.000417185	0.0879121	BnaC07g29410D|BnaA09g55590D|BnaC07g31650D|BnaA09g04600D|BnaA09g49440D|BnaA10g12140D|BnaA01g25260D|BnaC08g36840D|BnaC09g34350D|BnaCnng55170D|BnaA07g31880D|BnaC01g42890D|BnaC09g04050D|BnaA07g19530D|BnaC01g18020D|BnaC08g00620D|BnaC01g26510D|BnaCnng23650D|BnaA01g15250D|BnaA10g04840D|BnaC07g40810D|BnaA06g13460D|BnaC03g05830D|BnaC07g40100D
Pentose phosphate pathway	10	58	6.34537e-05	0.000605931	0.172414	BnaC03g60280D|BnaA08g16820D|BnaC04g36640D|BnaA03g04310D|BnaA02g27010D|BnaA06g37230D|BnaC07g47470D|BnaA02g27140D|BnaA04g12130D|BnaA07g15160D
Fructose and mannose metabolism	10	64	0.000131673	0.00116212	0.15625	BnaC03g60280D|BnaA08g16820D|BnaA06g37230D|BnaC07g47470D|BnaA02g34780D|BnaA02g27140D|BnaA04g12130D|BnaA07g12590D|BnaA09g31740D|BnaA02g12790D
Thiamine metabolism	6	21	0.000186003	0.00157779	0.285714	BnaAnng32580D|BnaC09g31160D|BnaA02g27980D|BnaC03g71780D|BnaA02g09460D|BnaC07g33090D
Cutin, suberine and wax biosynthesis	7	31	0.000189976	0.00159225	0.225806	BnaC05g00460D|BnaA06g18840D|BnaA10g13850D|BnaC03g53920D|BnaC04g11110D|BnaC02g09540D|BnaA05g10200D
Nitrogen metabolism	8	43	0.000215445	0.00174516	0.186047	BnaC03g40250D|BnaC02g05730D|BnaC04g30250D|BnaA04g08160D|BnaC02g01610D|BnaC08g07930D|BnaA05g22420D|BnaC04g29670D
Glycine, serine and threonine metabolism	10	70	0.000253526	0.00200924	0.142857	BnaC05g28570D|BnaC02g28390D|BnaAnng08840D|BnaC09g09440D|BnaC05g36150D|BnaA01g32000D|BnaC08g41790D|BnaA09g47510D|BnaC08g17520D|BnaA05g18150D
Purine metabolism	12	100	0.000278387	0.00219136	0.12	BnaC03g57700D|BnaAnng32580D|BnaC01g31270D|BnaA09g22160D|BnaA02g21890D|BnaA06g32440D|BnaA09g52300D|BnaA01g32050D|BnaCnng37100D|BnaA02g28570D|BnaCnng02900D|BnaCnng07310D
Arachidonic acid metabolism	5	17	0.000582157	0.00411038	0.294118	BnaC07g41840D|BnaA05g14430D|BnaA02g21680D|BnaA03g14580D|BnaC03g17600D
Selenocompound metabolism	5	18	0.000724188	0.00499218	0.277778	BnaA10g16880D|BnaC03g08690D|BnaC03g33530D|BnaC02g07610D|BnaA02g03770D
Amino sugar and nucleotide sugar metabolism	13	131	0.000832669	0.00564722	0.0992366	BnaA03g31380D|BnaA01g34980D|BnaA09g27810D|BnaC03g24360D|BnaC03g07130D|BnaA06g23560D|BnaA02g34780D|BnaC05g21440D|BnaC09g51720D|BnaA03g20340D|BnaA09g34290D|BnaA09g31740D|BnaA02g12790D
Pyrimidine metabolism	8	57	0.00114776	0.00722779	0.140351	BnaA07g28110D|BnaA09g22160D|BnaC04g26270D|BnaA02g21890D|BnaA05g22440D|BnaA02g28570D|BnaA04g04090D|BnaA06g32440D
Phenylalanine metabolism	6	32	0.00128188	0.00790156	0.1875	BnaA09g33560D|BnaC05g04530D|BnaA10g04310D|BnaC02g28390D|BnaC08g24360D|BnaA02g09960D
Tryptophan metabolism	8	60	0.00154423	0.00917872	0.133333	BnaA10g02720D|BnaA07g11370D|BnaC02g40120D|BnaC05g36150D|BnaCnng12150D|BnaA06g16950D|BnaCnng53320D|BnaC07g15280D
Photosynthesis - antenna proteins	5	22	0.00156113	0.00918542	0.227273	BnaC07g24660D|BnaA09g26570D|BnaA09g02120D|BnaA05g05540D|BnaA03g37990D
Fatty acid degradation	6	47	0.00708305	0.0291582	0.12766	BnaA06g36450D|BnaA05g16170D|BnaA04g06040D|BnaCnng12150D|BnaA06g16950D|BnaC05g51350D

## Sheet: Table S7
Table S7 DEGs related to the Carotenoids metabolic processes
GENE_I DAF	A. thaliana Locus	GENE_NAME	crtiso-FPKM	WT-FPKM	log2FC	P-value
Carotenoids biosynthesis
BnaC09g07550D	AT5G67030	ZEP	201.292	93.2382	1.1069	3.92677e-06
BnaC07g39860D	AT4G25700	BETA-OHASE_1	181.128	87.9931	1.08037	5.90268e-06
BnaC02g07120D	AT5G17230	PSY	0.283808	0.946272	-1.47696	6.84783e-06
BnaC01g11550D	AT4G19170	CCD4	1.37236	4.35923	-1.65623	3.44558e-05
BnaA10g02720D	AT1G04580	AAO4	0.205772	0.866854	-2.35169	7.21442e-05
BnaA09g07610D	AT5G67030	ZEP	53.7798	22.5376	1.05882	0.000172074
BnaA05g25030D	AT3G14440	NCED3	1.14557	4.05888	-1.63835	0.000258816
BnaC08g44970D	AT1G06820	CRTISO	0.155529	1.15986	-2.91874	0.000404489
BnaA09g49740D	AT1G06820	CRTISO	0.472907	1.5993	-1.60566	0.01868
Terpene biosynthesis
BnaC05g13160D	AT1G17050	SPS2	1.47932	6.86024	-2.18954	1.84226e-06
BnaA07g31590D	AT1G74470	CHLP	6.5932	24.2037	-1.90627	4.66355e-06
BnaC02g24100D	AT1G76490	HMG1	44.4945	7.04575	2.21037	7.20251e-05
BnaA06g25770D	AT2G17570	cPT1	15.1452	3.55451	2.06083	7.02844e-06
BnaC07g33090D	AT4G15560	CLA1	2.57597	7.16015	-1.5462	1.92691e-07
BnaA01g01020D	AT4G36810	GGPS1	12.4062	32.6579	-1.25429	0.000574282
Flavonoid biosynthesis
BnaA05g11950D	AT2G30490	C4H	28.324	89.3127	-1.65958	3.67861e-05
BnaA04g17560D	AT2G30490	C4H	0.419532	3.39549	-3.34302	2.13044e-06
BnaC04g14330D	AT2G30490	C4H	8.11779	25.047	-1.66169	7.84814e-05
BnaA04g17570D	AT2G30490	C4H	3.40261	12.7472	-1.84521	0.000550235
BnaA03g14010D	AT2G30490	C4H	5.33921	34.5757	-2.73236	8.82449e-06
BnaC04g41120D	AT2G30490	C4H	0.198616	4.02432	-4.46275	7.13377e-07
BnaC03g22980D	AT2G40890	CYP98A3	0.657756	2.41188	-1.97554	0.00148359
BnaA03g19280D	AT2G40890	CYP98A3	1.08802	3.20883	-1.58505	0.00105215
BnaA04g23600D	AT2G40890	CYP98A3	3.05002	11.3692	-1.86063	1.63357e-05
BnaCnng45660D	AT3G55120	TT5	1.57683	3.20048	-1.58315	0.00183344
BnaC09g47980D	AT5G07990	TT7	0.457354	4.01772	-3.20613	4.68144e-07
BnaC02g05070D	AT5G13930	TT4	77.4725	356.494	-1.9425	0.000184844
Phenylpropanoid biosynthesis
BnaC05g12180D	AT1G15950	CCR1	3.1775	7.27763	-1.3057	0.000187456
BnaC04g51140D	AT1G60270	BGLU6	1.22014	0.542633	-1.06193	0.000495158
BnaA07g25210D	AT1G65060	4CL3	3.10828	12.216	-2.00983	0.000438493
BnaA05g11950D	AT2G30490	C4H	28.324	89.3127	-1.65958	3.67861e-05
BnaA04g17560D	AT2G30490	C4H	0.419532	3.39549	-3.34302	2.13044e-06
BnaC04g14330D	AT2G30490	C4H	8.11779	25.047	-1.66169	7.84814e-05
BnaA04g17570D	AT2G30490	C4H	3.40261	12.7472	-1.84521	0.000550235
BnaA03g14010D	AT2G30490	C4H	5.33921	34.5757	-2.73236	8.82449e-06
BnaC04g41120D	AT2G30490	C4H	0.198616	4.02432	-4.46275	7.13377e-07
BnaC03g20530D	AT2G37130	PER21	161.563	333.61	-1.0833	0.00186801
BnaC03g22980D	AT2G40890	CYP98A3	0.657756	2.41188	-1.97554	0.00148359
BnaA03g19280D	AT2G40890	CYP98A3	1.08802	3.20883	-1.58505	0.00105215
BnaA04g23600D	AT2G40890	CYP98A3	3.05002	11.3692	-1.86063	1.63357e-05
BnaA05g22930D	AT3G17070	PER29	675.825	317.952	1.04664	0.00122362
BnaC05g36360D	AT3G17070	PER29	239.412	109.482	1.13161	0.00218337
BnaC05g30670D	AT3G21560	UGT84A2	26.6393	113.958	-2.11743	0.000164964
BnaC09g08690D	AT3G32980	PER32	0.448065	2.29231	-2.23111	0.00251886
BnaA01g20660D	AT3G49110	PRXCA	0.494731	2.63861	-2.57922	0.00239054
BnaC01g25860D	AT3G49110	PRXCA	3.59159	14.8465	-2.07358	3.58536e-08
BnaC08g24360D	AT3G53260	PAL2	25.0915	90.6167	-1.87885	0.000123606
BnaA09g33560D	AT3G53260	PAL2	12.3465	60.1858	-2.2552	4.45588e-05
BnaA09g55500D	AT3G60130	BGLU16	0.152628	1.52478	-3.02196	0.00013493
BnaC01g02400D	AT4G36220	FAH1	0.655852	4.16963	-2.59398	7.77907e-05
BnaA01g01400D	AT4G36220	FAH1	0.533895	2.92643	-2.58995	0.000614904
BnaC03g61130D	AT4G37980	ELI3-1	188.859	397.41	-1.10492	2.76183e-05
BnaC03g76560D	AT4G37980	CAD7	88.0636	161.167	-1.19884	0.000242747
BnaA08g15930D	AT4G37990	CAD8	44.4683	131.453	-1.62625	0.000173659
BnaC03g61120D	AT4G37990	CAD8	54.4214	194.57	-1.84812	2.41094e-05
BnaAnng01300D	AT5G05340	PRX52	1.56645	3.11923	-1.45118	0.0027094
BnaC02g02350D	AT5G05340	PRX52	0.476873	7.25071	-4.04306	1.02729e-09
BnaA07g37370D	AT5G26310	UGT72E3	4.85567	19.6229	-1.91561	0.00207526
Plant hormone signal transduction
BnaA09g49440D	AT1G07430	HAI2	0.026878	1.46746	-5.97597	0.000193535
BnaA10g04840D	AT1G07430	HAI2	4.26511	17.7427	-1.93224	4.95525e-05
BnaC04g56560D	AT2G38310	PYL4	51.0025	15.7865	1.81711	0.000121727
BnaA04g21960D	AT2G38310	PYL4	43.6088	6.30428	2.46673	1.58957e-08
BnaA03g17720D	AT2G38310	PYL4	15.5858	1.7755	2.91167	3.5431e-06
BnaC07g40100D	AT4G26080	ABI1	6.20741	16.1273	-1.44648	0.000177398
BnaC01g18020D	AT4G26080	ABI1	19.1003	40.6573	-1.12456	0.00279314
BnaA01g15250D	AT4G26080	ABI1	3.98551	9.82147	-1.31847	0.000462356
BnaC09g34350D	AT5G59220	HAI1	2.50599	10.65	-1.98881	8.68751e-06
BnaA10g12140D	AT5G59220	HAI1	32.5101	89.1187	-1.4549	0.000248651

## Sheet: Table S8
Table S8 Carotenes metabolites identified in the petal of BnaCRTISO double mutant(aacc), BnCRTISO Heterozygous mutant(aaCc) and WT respectively.
Compounds	Class	aacc-1	aacc-2	aacc-3	aacc	aaCc-1	aaCc-2	aaCc-3	aaCc	WT-1	WT-2	WT-3	WT	Log2FC(aacc vs WT)	Pvalue(aacc vs WT)	Type	Log2FC(aaCc vs WT)	Pvalue(aaCc vs WT)	Type
α-Carotene	carotenes	4.12	3.94	3.9	3.98667	0.805	0.808	0.892	0.835	1.52	1.54	1.54	1.53333	1.37851	0.000684649	up	-0.876823	0.00101955	down
Lycopene	carotenes	66.9	88.7	83.5	79.7	3.3	1.94	3.28	2.84	---	---	---	---	---	---	---	---	---	---
γ-Carotene	carotenes	13.8	14.8	14.9	14.5	1.95	1.61	2.06	1.87333	0.361	0.35	0.283	0.331333	5.45163	0.000581665	up	2.49925	0.00627113	up
β-Carotene	carotenes	5.82	5.82	5.33	5.65667	4.77	3.8	5.1	4.55667	5.28	6.19	5.52	5.66333	-0.00169929	0.984464	down	-0.313673	0.0884167	down
Phytofluene	carotenes	191	167	183	180.333	82.6	83.8	93.4	86.6	15	17.1	15.5	15.8667	3.5066	0.00170732	up	2.44837	0.00174472	up
(E/Z)-Phytoene	carotenes	1900	1760	1820	1826.67	1120	1030	1200	1116.67	309	329	321	319.667	---	---	---	---	---	---
ε-Carotene	carotenes	0.751	0.8	0.822	0.791	---	---	---	---	---	---	---	---	---	---	---	---	---	---
total	carotenes	2182.39	2041.06	2111.45	2111.63	1213.42	1121.96	1304.73	1213.37	331.161	354.18	343.843	343.061	2.62182	1.78439e-06	up	1.82248	8.16079e-05	up
Antheraxanthin	xanthophylls	2.92	2.91	2.98	2.93667	25.8	25.9	24.6	25.4333	52.6	51.2	57.8	53.8667	-4.19714	0.00154877	down	-1.08267	0.00368041	down
Zeaxanthin	xanthophylls	2.9	2.99	3.1	2.99667	16.6	16.2	18.7	17.1667	17.1	16	14.7	15.9333	-2.41062	0.00270599	down	0.107562	0.30216	up
Violaxanthin	xanthophylls	77.3	78.8	80.2	78.7667	227	240	224	230.333	162	172	168	167.333	-1.08707	0.000481561	down	0.460998	0.00109993	up
Neoxanthin	xanthophylls	11.3	11	10.3	10.8667	41.2	38.6	48.2	42.6667	77.3	94.2	80.8	84.1	-2.9522	0.00479621	down	-0.978996	0.00513608	down
Lutein	xanthophylls	7.44	7.07	6.8	7.10333	159	146	173	159.333	369	383	368	373.333	-5.71582	0.000171275	down	-1.22842	8.09066e-05	down
β-Cryptoxanthin	xanthophylls	3.94	3.86	3.84	3.88	14.5	13.3	14.6	14.1333	6.23	6.46	6.46	6.38333	-0.718253	0.000207419	down	1.14672	0.0022123	up
Apocarotenal	xanthophylls	0.0408	0.0372	0.0361	0.0380333	---	---	---	---	---	---	---	---	---	---	---	---	---	---
Capsanthin	xanthophylls	---	---	---	---	---	---	---	---	---	---	---	---	---	---	---	---	---	---
α-Cryptoxanthin	xanthophylls	0.734	0.673	0.643	0.683333	6.49	6.02	7.2	6.57	19.6	21.5	19.8	20.3	-4.89275	0.000923851	down	-1.62751	0.000197324	down
Capsorubin	xanthophylls	---	---	---	---	---	---	---	---	---	---	---	---	---	---	---	---	---	---
canthaxanthin	xanthophylls	---	---	---	---	---	---	---	---	---	---	---	---	---	---	---	---	---	---
echinenone	xanthophylls	0.00957	0.00919	0.00982	0.00952667	0.0165	0.0167	0.0208	0.018	0.0109	0.0109	0.0107	0.0108333	-0.185434	0.0114504	down	0.73252	0.0359044	up
β-citraurin	xanthophylls	0.0588	0.0503	0.0445	0.0512	0.0859	0.0778	0.088	0.0839	0.035	0.0429	0.0414	0.0397667	0.364584	0.091851	up	1.07711	0.000494533	up
total	xanthophylls	106.643	107.4	107.953	107.332	490.692	486.115	510.409	495.739	703.876	744.414	715.612	721.301	-2.74852	8.87668e-07	down	-0.541021	9.0855e-05	down

## Sheet: Table S9
Table S9 Favonoid metabolites identified in the petal of BnaCRTISO double mutant(aacc) and WT .
Compounds	Class	aacc flower	WT flower	aacc/WT	Log2FC(aacc flower vs WT flower)	Pvalue(aacc flower vs WT flower)	Type
Naringenin chalcone	Favonoid	3553.52	17953.1	0.197933	-2.33	0.0161904	down
Luteolin 7-O-glucoside(Galuteolin)	Favonoid	89641.5	165937	0.540214	-0.88	0.0217323	down
Apigenin 6-C-glucoside(Isovitexin)	Favonoid	31316.2	56733.6	0.551986	-0.85	0.0292768	down
Apigenin	Favonoid	338301	609471	0.555073	-0.84	0.0181581	down
Apigenin 5-O-glucoside	Favonoid	4.26902e+06	7.40803e+06	0.57627	-0.79	0.015912	down
Apigenin 8-C-glucoside(Vitexin)	Favonoid	38173.3	64924.5	0.587965	-0.76	0.0182617	down
Cinnamoyl-tym	Favonoid	2.34726e+06	3.92958e+06	0.597331	-0.74	0.0125902	down
p-Coumaroyl-spm	Favonoid	46050.7	71841.7	0.641002	-0.64	0.0265887	down
Cinnamoyl-trm	Favonoid	72548.5	108365	0.669483	-0.57	0.00780276	down
Caffeoyl-put	Favonoid	101530	147225	0.689627	-0.53	0.0153969	down
Cinnamoyl-agm	Favonoid	2.93388e+07	3.17023e+07	0.925448	-0.11	0.00496501	down
Caffeoyl-spmd	Favonoid	4.52273e+07	4.69944e+07	0.962399	-0.05	0.00162271	down
p-Coumaroyl-put	Favonoid	3.43681e+06	3.54826e+06	0.96859	-0.04	0.000941528	down
Sinapoyl-agm	Favonoid	3.74656e+06	3.54419e+06	1.0571	0.08	0.0013459	down
Sinapoyl-trm	Favonoid	7.44397e+07	6.73908e+07	1.1046	0.143	0.00210144	up
Caffeoyl-trm	Favonoid	1.68501e+07	1.47789e+07	1.14015	0.189	0.0101448	up
Caffeoyl-tym	Favonoid	2.24844e+08	1.82107e+08	1.23468	0.304	0.012296	up
Cinnamoyl-put	Favonoid	2.24844e+08	1.82107e+08	1.23468	0.304	0.012296	up
Cinnamoyl-spmd	Favonoid	2.24844e+08	1.82107e+08	1.23468	0.304	0.012296	up
Sinapoyl-put	Favonoid	4.51399e+06	3.52237e+06	1.28152	0.357	0.00629518	up
Caffeoyl-agm	Favonoid	18757.5	14005.7	1.33927	0.421	0.022122	up
Cyanidin	Favonoid	342781	232409	1.47491	0.56	0.013067	up
Quercetin	Favonoid	2.36807e+06	1.55786e+06	1.52008	0.604	0.0119119	up
p-Coumaroyl-trm	Favonoid	1.60078e+06	1.02715e+06	1.55847	0.64	0.0106664	up
p-Coumaroyl-tym	Favonoid	6.42801e+07	3.71492e+07	1.73033	0.791	0.0435954	up
ABA	hormone	11581.6	11455.1	1.01105	0.015	0.0420265	up
Phenylalanine	Phenylalanine	1.2584e+06	2.42361e+06	0.519227	-0.94	0.0230495	up

## Sheet: Table S10
Table S10 Detection of potential off-target effect at each sgRNA target site
	Sequence name	On/Off-target sequences	No. of mismatching bases	Putative off-target locus	No. of plants sequenced (T0/T1)	Off-target editing (Y/N)
On	S1	GCTGCGATCAGCACACGTTACGG	0	BnaC08g44970D	96/280	Y
Off-target	OFF_1	GCTGCAATCAGCTCACATTGAGG	4	BnaA06g21380D	96/280	N
	OFF_2	GCTGCAATCAGCTCACATTGAGG	4	BnaC03g52190D	96/280	N
On	S2	ACGAAGAGAGAAAGTGGAGGAGG	0	BnaC08g44970D	96/280	Y
Off-target	OFF_3	TCGAAAAGAAAGAGTGGAGGAGG	4	BnaC03g61840D	96/280	N
	OFF_4	GTGAAGAGAAAAAGTGGTGGTGG	4	BnaA09g48250D	96/280	N
	OFF_5	ACGAAGAAAAGAGGTGGAGGCGG	4	BnaC03g38150D	96/280	N
	OFF_6	AGAAGAAGAGAAAGTGGAGGAGG	4	BnaC02g12870D	96/280	N
	OFF_7	GAGAAGAGGGAAAATGGAGGCGG	4	BnaA05g24180D	96/280	N
The mismatched nucleotides of each putative off-target sequence are highlighted in red compared with corresponding designed sgRNA sites which are highlighted in gray background. The PAM region is marked by horizontal line
